# Supplementary material for: Noncanonical Modulation of the eIF2 Pathway Controls an Increase in Local Translation during Neural Wiring
Source: Mol Cell. 2019 Feb 7;73(3):474–489.e5. doi: 10.1016/j.molcel.2018.11.013 (PMC6375727; doi:10.1016/j.molcel.2018.11.013)
Supplement: Table S1. Axonal NSP Changes Induced by the Sema3A-p-eIF2α Pathway, Related to Figure 2, Figure S2, and Table S2 [file mmc2.xlsx]

## Sheet: Table S1
id	HOVERGEN	Gene name from Xenbase	Gene names	Majority protein IDs	Protein names	Sema3A/Sema3A+ISRIB_rep1	Sema3A/Sema3A+ISRIB_rep2	Sema3A/Sema3A+ISRIB_rep3	Sema3A/Sema3A+ISRIB_count	Sema3A/Sema3A+ISRIB_average	Sema3A/Sema3A+ISRIB_stdev	Sema3A/Sema3A+ISRIB_p.adj	Raw mRNA retinal embryonic axons (stage 32) (Zivraj et al., 2010)	Raw mRNA sensory embryonic axons (E16) (Gumy et al., 2011)	Mol. weight [kDa]	GOBP name	GOMF name	GOCC name	KEGG name
1749	HBG053647	ppm1a;	pp2ca	Q8AVG2;Q8QFR1	Ppm1a-prov protein;Protein phosphatase 2C alpha isoform (EC 3.1.3.16);	NaN	3.82417	3.68502	2	3.7546	0.0695766	4.59561e-10	NaN	167.516	42.683	cellular macromolecule metabolic process;cellular metabolic process;cellular process;cellular protein metabolic process;dephosphorylation;macromolecule metabolic process;macromolecule modification;metabolic process;phosphate-containing compound metabolic process;phosphorus metabolic process;primary metabolic process;protein dephosphorylation;protein metabolic process;protein modification process	binding;catalytic activity;cation binding;hydrolase activity;hydrolase activity, acting on ester bonds;ion binding;magnesium ion binding;manganese ion binding;metal ion binding;phosphatase activity;phosphoprotein phosphatase activity;phosphoric ester hydrolase activity;protein serine/threonine phosphatase activity;transition metal ion binding		MAPK signaling pathway
334	HBG054587	rpl27a;	rpl27a	Q7SZB2;P47830	60S ribosomal protein L27a	2.43951	3.38105	2.43677	3	2.75244	0.444496	2.51764e-08	130.711	2380.38	16.593	biosynthetic process;cellular biosynthetic process;cellular macromolecule biosynthetic process;cellular macromolecule metabolic process;cellular metabolic process;cellular process;cellular protein metabolic process;macromolecule biosynthetic process;macromolecule metabolic process;metabolic process;primary metabolic process;protein metabolic process;translation	structural constituent of ribosome;structural molecule activity	cell part;cytoplasmic part;intracellular non-membrane-bounded organelle;intracellular organelle;intracellular part;macromolecular complex;non-membrane-bounded organelle;organelle;ribonucleoprotein complex;ribosome	Ribosome
1435	HBG001536		atp5a1	Q7SY94	ATP synthase subunit alpha	2.86908	3.50997	NaN	2	3.18953	0.320449	1.36512e-07	NaN	140.688	59.947	ATP biosynthetic process;ATP hydrolysis coupled proton transport;ATP metabolic process;ATP synthesis coupled proton transport;biosynthetic process;cation transport;cellular biosynthetic process;cellular metabolic process;cellular nitrogen compound biosynthetic process;cellular nitrogen compound metabolic process;cellular process;energy coupled proton transport, against electrochemical gradient;en…	active transmembrane transporter activity;adenyl nucleotide binding;adenyl ribonucleotide binding;ATP binding;ATPase activity;ATPase activity, coupled;ATPase activity, coupled to movement of substances;ATPase activity, coupled to transmembrane movement of ions;ATPase activity, coupled to transmembrane movement of substances;binding;catalytic activity;cation transmembrane transporter activity;cati…	cell part;intracellular part;macromolecular complex;membrane part;protein complex;proton-transporting ATP synthase complex, catalytic core F(1);proton-transporting two-sector ATPase complex, catalytic domain	Alzheimer's disease;Huntington's disease;Oxidative phosphorylation;Parkinson's disease
210	HBG002386	aldoa;	aldoa	O12975	Fructose-bisphosphate aldolase	1.94965	2.91907	1.75513	3	2.20795	0.509072	1.35191e-05	4.81011	373.075	39.385	alcohol catabolic process;alcohol metabolic process;carbohydrate catabolic process;carbohydrate metabolic process;catabolic process;cellular carbohydrate catabolic process;cellular carbohydrate metabolic process;cellular metabolic process;cellular process;generation of precursor metabolites and energy;glucose catabolic process;glucose metabolic process;glycolysis;hexose catabolic process;hexose m…	aldehyde-lyase activity;carbon-carbon lyase activity;catalytic activity;fructose-bisphosphate aldolase activity;lyase activity		Carbon fixation in photosynthetic organisms;Fructose and mannose metabolism;Glycolysis / Gluconeogenesis;Pentose phosphate pathway
1748	HBG002073	arf1;arf3;arf5;	arf1;MGC80261;arf-1	Q8AVF6;Q6DE26;P51643;A1L3K6	ADP-ribosylation factor 1	2.19929	2.39676	2.05521	3	2.21709	0.140005	1.35191e-05	NaN	178.889	20.638	biological regulation;cellular process;cellular response to stimulus;establishment of localization;establishment of protein localization;intracellular signal transduction;protein transport;regulation of biological process;regulation of cellular process;response to stimulus;signal transduction;small GTPase mediated signal transduction;transport;vesicle-mediated transport	binding;GTP binding;guanyl nucleotide binding;guanyl ribonucleotide binding;nucleotide binding;purine nucleotide binding;purine ribonucleoside triphosphate binding;purine ribonucleotide binding;ribonucleotide binding	cell part;cytoplasmic part;Golgi apparatus;intracellular;intracellular membrane-bounded organelle;intracellular organelle;intracellular part;membrane-bounded organelle;organelle	Vibrio cholerae infection
1249	HBG051323	dctn2;	dctn2-b	Q6IRB3;Q7ZXY2	Dynactin subunit 2-B	NaN	-1.73097	-3.30297	2	-2.51697	0.786002	7.05576e-05	NaN	71.7182	44.828	cellular process;microtubule-based process	catalytic activity;hydrolase activity;hydrolase activity, acting on acid anhydrides;hydrolase activity, acting on acid anhydrides, in phosphorus-containing anhydrides;motor activity;nucleoside-triphosphatase activity;pyrophosphatase activity	cell part;cytoplasm;cytoplasmic part;cytoskeletal part;dynactin complex;dynein complex;intracellular organelle part;intracellular part;macromolecular complex;membrane;microtubule;microtubule associated complex;microtubule organizing center;organelle;organelle part;protein complex;vesicle	Huntington's disease;Vasopressin-regulated water reabsorption
1303	HBG001052	tcp1;	tcp1-A-prov;TCP1	Q6NTQ5;Q9W791	T-complex protein 1 subunit alpha	-2.95316	NaN	-2.03205	2	-2.49261	0.460557	7.61993e-05	9.51844	164.597	60.174	cellular macromolecule metabolic process;cellular metabolic process;cellular process;cellular protein metabolic process;macromolecule metabolic process;metabolic process;primary metabolic process;protein folding;protein metabolic process	adenyl nucleotide binding;adenyl ribonucleotide binding;ATP binding;binding;nucleotide binding;purine nucleotide binding;purine ribonucleoside triphosphate binding;purine ribonucleotide binding;ribonucleotide binding	cell part;cytoplasm;intracellular part
389	HBG051797		LOC733212	Q08B19;Q52KZ4	Uncharacterized protein (Fragment);LOC733212 protein (LOC734169 protein) (Fragment);	-1.32798	-2.39321	-2.18867	3	-1.96995	0.461557	0.00010966	NaN	NaN	81.43
423	HBG053102	anp32c;	anp32c	Q2TAF9	MGC132157 protein	2.07857	1.20609	2.66471	3	1.98312	0.59929	0.00010966	NaN	NaN	28.141
330	HBG000462	ldhb;	ldha	P42120	L-lactate dehydrogenase A chain	3.0528	2.08914	0.741517	3	1.96115	0.947907	0.00010966	NaN	342.705	36.492	alcohol catabolic process;alcohol metabolic process;carbohydrate catabolic process;carbohydrate metabolic process;catabolic process;cellular carbohydrate catabolic process;cellular carbohydrate metabolic process;cellular metabolic process;cellular process;generation of precursor metabolites and energy;glucose catabolic process;glucose metabolic process;glycolysis;hexose catabolic process;hexose m…	catalytic activity;lactate dehydrogenase activity;L-lactate dehydrogenase activity;oxidoreductase activity;oxidoreductase activity, acting on CH-OH group of donors;oxidoreductase activity, acting on the CH-OH group of donors, NAD or NADP as acceptor	cell part;cytoplasm;intracellular part	Cysteine and methionine metabolism;Glycolysis / Gluconeogenesis;Propanoate metabolism;Pyruvate metabolism
1518	HBG003005	psma4;	psma4	Q7ZTM2	Proteasome subunit alpha type	-2.65795	NaN	-2.14386	2	-2.40091	0.257047	0.00010966	NaN	NaN	29.412	catabolic process;cellular catabolic process;cellular macromolecule catabolic process;cellular macromolecule metabolic process;cellular metabolic process;cellular process;macromolecule catabolic process;macromolecule metabolic process;metabolic process;modification-dependent macromolecule catabolic process;modification-dependent protein catabolic process;primary metabolic process;protein metaboli…	catalytic activity;endopeptidase activity;hydrolase activity;peptidase activity;peptidase activity, acting on L-amino acid peptides;threonine-type endopeptidase activity;threonine-type peptidase activity	cell part;cytoplasm;intracellular membrane-bounded organelle;intracellular organelle;intracellular part;macromolecular complex;membrane-bounded organelle;nucleus;organelle;proteasome core complex, alpha-subunit complex;protein complex	Proteasome
256	HBG001172	hist1h3g;h3f3b;hist2h3c;	H3l;h3f3c;H3r	Q92133;Q6PI79;P84233;P02302;Q92132;Q92134;Q92135	Histone H3;Histone H3.3;Histone H3.2;Histone H3.3C	2.49253	2.16738	NaN	2	2.32996	0.162571	0.000186381	13.9653	NaN	15.374	cellular component assembly;cellular component assembly at cellular level;cellular component organization;cellular component organization at cellular level;cellular component organization or biogenesis;cellular component organization or biogenesis at cellular level;cellular macromolecular complex assembly;cellular macromolecular complex subunit organization;cellular process;chromatin organization…	binding;DNA binding;nucleic acid binding	cell part;chromosomal part;intracellular membrane-bounded organelle;intracellular organelle;intracellular organelle part;intracellular part;macromolecular complex;membrane-bounded organelle;nucleosome;nucleus;organelle;organelle part;protein-DNA complex	Systemic lupus erythematosus
947	HBG013015	lmnb2;	lmnb2	Q6DDM6;P21910	Lamin-L(II)	NaN	1.78571	2.6017	2	2.19371	0.407993	0.000542102	NaN	NaN	71.23		structural molecule activity	cell part;cytoskeletal part;intermediate filament;intracellular organelle part;intracellular part;macromolecular complex;membrane;nuclear inner membrane;nuclear membrane;nuclear part;organelle inner membrane;organelle membrane;organelle part;protein complex
1663		nap1l1;	nap1l1-b	Q7ZY81-2;Q7ZY81	Nucleosome assembly protein 1-like 1-B	1.56362	2.14681	1.6305	3	1.78031	0.260592	0.000569619	NaN	290.063	44.389	anatomical structure development;biological regulation;biosynthetic process;cell differentiation;cellular biosynthetic process;cellular component assembly;cellular component assembly at cellular level;cellular component organization;cellular component organization at cellular level;cellular component organization or biogenesis;cellular component organization or biogenesis at cellular level;cellul…		cell part;cytoplasm;intracellular membrane-bounded organelle;intracellular organelle;intracellular part;membrane-bounded organelle;nucleus;organelle
280	HBG000179	eef1a1;	eef1as	P13549	Elongation factor 1-alpha, somatic form	-2.2131	-1.83538	-1.2452	3	-1.76456	0.398305	0.000607996	265.612	828.205	50.213	catabolic process;cellular catabolic process;cellular metabolic process;cellular nitrogen compound catabolic process;cellular nitrogen compound metabolic process;cellular process;GTP catabolic process;GTP metabolic process;heterocycle catabolic process;heterocycle metabolic process;metabolic process;nitrogen compound metabolic process;nucleobase-containing compound catabolic process;nucleobase-co…	binding;catalytic activity;GTP binding;GTPase activity;guanyl nucleotide binding;guanyl ribonucleotide binding;hydrolase activity;hydrolase activity, acting on acid anhydrides;hydrolase activity, acting on acid anhydrides, in phosphorus-containing anhydrides;nucleic acid binding;nucleoside-triphosphatase activity;nucleotide binding;purine nucleotide binding;purine ribonucleoside triphosphate bind…	cell part;cytoplasm;intracellular part	RNA transport
283	HBG000062	sod1;	sod1-b	P15107	Superoxide dismutase [Cu-Zn] B	2.54094	NaN	1.72711	2	2.13402	0.406913	0.000720228	NaN	538.622	15.418	cellular metabolic process;cellular process;metabolic process;reactive oxygen species metabolic process;superoxide metabolic process	antioxidant activity;binding;catalytic activity;cation binding;ion binding;metal ion binding;oxidoreductase activity;oxidoreductase activity, acting on superoxide radicals as acceptor;superoxide dismutase activity	cell part;cytoplasm;intracellular part	Amyotrophic lateral sclerosis (ALS);Huntington's disease;Peroxisome;Prion diseases
1633	HBG053697	prpf19;	prpf19	Q7ZXW4	Nmp200-prov protein	2.4067	1.72985	0.963142	3	1.6999	0.589709	0.00103502	NaN	38.2825	54.772		acid-amino acid ligase activity;catalytic activity;ligase activity;ligase activity, forming carbon-nitrogen bonds;small conjugating protein ligase activity;ubiquitin-protein ligase activity	cell part;intracellular part;macromolecular complex;protein complex;ubiquitin ligase complex	Spliceosome;Ubiquitin mediated proteolysis
1567	HBG005336	cs;	cs	Q7ZWZ5	Citrate synthase, mitochondrial	2.71281	NaN	1.43582	2	2.07431	0.638493	0.00103502	10.9856	104.749	51.747	acetyl-CoA catabolic process;acetyl-CoA metabolic process;carbohydrate metabolic process;catabolic process;cellular carbohydrate metabolic process;cellular catabolic process;cellular metabolic process;cellular process;coenzyme catabolic process;coenzyme metabolic process;cofactor catabolic process;cofactor metabolic process;metabolic process;primary metabolic process;tricarboxylic acid cycle	catalytic activity;citrate (Si)-synthase activity;transferase activity;transferase activity, transferring acyl groups;transferase activity, transferring acyl groups, acyl groups converted into alkyl on transfer	cell part;cytoplasmic part;intracellular organelle lumen;intracellular organelle part;intracellular part;membrane-enclosed lumen;mitochondrial matrix;mitochondrial part;organelle lumen;organelle part	Citrate cycle (TCA cycle);Glyoxylate and dicarboxylate metabolism
1118	HBG000144	l1cam;	l1cam-a	Q6GP61	L1cam-a protein	1.50187	1.63535	1.43908	3	1.52543	0.0818427	0.00465022	NaN	NaN	136.91				Axon guidance;Cell adhesion molecules (CAMs)
1751	HBG053236	rbbp7;	rbbp7	Q8AVH1	Histone-binding protein RBBP7	1.50075	0.890642	2.13369	3	1.50836	0.507501	0.00527198	NaN	269.439	47.744	biological regulation;biosynthetic process;cellular biosynthetic process;cellular component organization;cellular component organization at cellular level;cellular component organization or biogenesis;cellular component organization or biogenesis at cellular level;cellular macromolecule biosynthetic process;cellular macromolecule metabolic process;cellular metabolic process;cellular nitrogen comp…		cell part;ESC/E(Z) complex;histone methyltransferase complex;intracellular organelle part;intracellular part;macromolecular complex;methyltransferase complex;nuclear part;nucleoplasm part;organelle part;PcG protein complex;protein complex
1314	HBG000200	rps18;	rps18	Q6NTT2	MGC82306 protein	-1.31086	-2.72381	-0.358352	3	-1.46434	0.971771	0.0069832	143.186	2333.34	17.676	biosynthetic process;cellular biosynthetic process;cellular macromolecule biosynthetic process;cellular macromolecule metabolic process;cellular metabolic process;cellular process;cellular protein metabolic process;macromolecule biosynthetic process;macromolecule metabolic process;metabolic process;primary metabolic process;protein metabolic process;translation	binding;nucleic acid binding;RNA binding;structural constituent of ribosome;structural molecule activity	cell part;cytoplasmic part;intracellular non-membrane-bounded organelle;intracellular organelle;intracellular part;macromolecular complex;non-membrane-bounded organelle;organelle;ribonucleoprotein complex;ribosome	Ribosome
1784	HBG057045	snap29;	snap29	Q8AVY3	Snap29-prov protein	2.53004	NaN	1.05581	2	1.79292	0.737113	0.0069832	NaN	NaN	29.492				SNARE interactions in vesicular transport
1764	HBG005407	canx;	canx	Q8AVN6	MGC52646 protein	0.971679	1.67665	1.68931	3	1.44588	0.335351	0.00770148	NaN	243.181	70.524	cellular macromolecule metabolic process;cellular metabolic process;cellular process;cellular protein metabolic process;macromolecule metabolic process;metabolic process;primary metabolic process;protein folding;protein metabolic process	binding;calcium ion binding;cation binding;ion binding;metal ion binding	cell part;cytoplasmic part;endoplasmic reticulum;intracellular membrane-bounded organelle;intracellular organelle;intracellular part;membrane-bounded organelle;organelle	Antigen processing and presentation;Phagosome;Protein processing in endoplasmic reticulum
1538	HBG002599	tpi1;	tpi1	Q7ZWN5	Triosephosphate isomerase	-1.27611	-1.78253	-1.22798	3	-1.42887	0.250842	0.0084983	10.3429	139.832	26.761	alcohol biosynthetic process;alcohol catabolic process;alcohol metabolic process;biosynthetic process;carbohydrate biosynthetic process;carbohydrate catabolic process;carbohydrate metabolic process;catabolic process;cellular biosynthetic process;cellular carbohydrate biosynthetic process;cellular carbohydrate catabolic process;cellular carbohydrate metabolic process;cellular metabolic process;cel…	catalytic activity;intramolecular oxidoreductase activity;intramolecular oxidoreductase activity, interconverting aldoses and ketoses;isomerase activity;triose-phosphate isomerase activity		Carbon fixation in photosynthetic organisms;Fructose and mannose metabolism;Glycolysis / Gluconeogenesis;Inositol phosphate metabolism
1159	HBG050810	capza2;	capza2	Q6GQ94	MGC80246 protein	0.961768	1.9114	1.30923	3	1.39413	0.392308	0.0110733	NaN	59.0553	32.898	actin cytoskeleton organization;actin filament-based process;cellular component organization;cellular component organization at cellular level;cellular component organization or biogenesis;cellular component organization or biogenesis at cellular level;cellular process;cytoskeleton organization;organelle organization		cell part;cytoskeletal part;F-actin capping protein complex;intracellular organelle part;intracellular part;macromolecular complex;organelle part;protein complex
530	HBG065093		LOC443634	Q4QR59;Q6GP91	LOC443634 protein;LOC443634 protein (Fragment);	0.837785	NaN	2.51654	2	1.67716	0.839378	0.0127099	NaN	NaN	49.43	cell cycle;cellular process	binding;GTP binding;guanyl nucleotide binding;guanyl ribonucleotide binding;nucleotide binding;purine nucleotide binding;purine ribonucleoside triphosphate binding;purine ribonucleotide binding;ribonucleotide binding	cell cortex part;cell part;cytoplasmic part;cytoskeletal part;intracellular organelle part;intracellular part;macromolecular complex;organelle part;protein complex;septin complex
1645	HBG001720	rps12;rps12;	rps12	Q7ZY09;Q6PH94;P47840;A7YYL5	40S ribosomal protein S12	0.440339	1.77171	1.82398	3	1.34534	0.640291	0.0153888	62.9592	1977.74	14.515	biosynthetic process;cellular biosynthetic process;cellular macromolecule biosynthetic process;cellular macromolecule metabolic process;cellular metabolic process;cellular process;cellular protein metabolic process;macromolecule biosynthetic process;macromolecule metabolic process;metabolic process;primary metabolic process;protein metabolic process;translation	structural constituent of ribosome;structural molecule activity	cell part;cytoplasmic part;intracellular non-membrane-bounded organelle;intracellular organelle;intracellular part;macromolecular complex;non-membrane-bounded organelle;organelle;ribonucleoprotein complex;ribosome	Ribosome
1354	HBG004933	col3a1;	col3a1	Q6P9I2	MGC69046 protein	1.27266	0.85205	1.76952	3	1.29808	0.374987	0.0198738	NaN	NaN	138.84		extracellular matrix structural constituent;structural molecule activity	collagen;extracellular matrix part;extracellular region part	Amoebiasis;ECM-receptor interaction;Focal adhesion;Protein digestion and absorption
366	HBG054036	vdac2;vdac2;	vdac2	P81004;Q52KY1	Voltage-dependent anion-selective channel protein 2	1.70389	1.12072	1.05729	3	1.29397	0.291013	0.0198738	20.2005	143.574	30.07		anion channel activity;anion transmembrane transporter activity;binding;channel activity;gated channel activity;ion channel activity;ion transmembrane transporter activity;nucleotide binding;passive transmembrane transporter activity;porin activity;substrate-specific channel activity;substrate-specific transmembrane transporter activity;substrate-specific transporter activity;transmembrane transp…	cell part;cytoplasmic part;intracellular organelle part;intracellular part;macromolecular complex;membrane;membrane part;mitochondrial membrane;mitochondrial outer membrane;mitochondrial part;organelle membrane;organelle outer membrane;organelle part;outer membrane;pore complex;protein complex	Calcium signaling pathway;Huntington's disease;Parkinson's disease
1824	HBG012180	myl12b;	myl12b	Q91625	Cytoplasmic myosin II regulatory light chain (Mrlcb protein)	-1.21621	-1.71502	-0.950685	3	-1.29397	0.316844	0.0198738	NaN	NaN	19.845		binding;calcium ion binding;cation binding;ion binding;metal ion binding		Focal adhesion;Leukocyte transendothelial migration;Regulation of actin cytoskeleton;Tight junction
163	HBG051781			B7ZQZ7;Q6IMN2	Uncharacterized protein;Cytoplasmic activation/proliferation-associated protein 1;	-2.39559	-0.785901	NaN	2	-1.59075	0.804846	0.0198738	NaN	NaN	74.22
1836	HBG050423	ywhaz;	ywhaz	Q91896;Q6PGS3	14-3-3 protein zeta	-1.6685	-1.54971	-0.61661	3	-1.27827	0.470373	0.0213413	8.54273	355.697	27.729			cell part;cytoplasm;intracellular part	Cell cycle;Neurotrophin signaling pathway;Oocyte meiosis
1001	HBG030738	rps8;	rps8	Q6DJI0;Q7SYU0;Q6EE53	40S ribosomal protein S8	-0.545412	-1.67781	-1.56254	3	-1.26192	0.508828	0.0235091	110.255	2643.22	24.051	biosynthetic process;cellular biosynthetic process;cellular macromolecule biosynthetic process;cellular macromolecule metabolic process;cellular metabolic process;cellular process;cellular protein metabolic process;macromolecule biosynthetic process;macromolecule metabolic process;metabolic process;primary metabolic process;protein metabolic process;translation	structural constituent of ribosome;structural molecule activity	cell part;cytoplasmic part;intracellular non-membrane-bounded organelle;intracellular organelle;intracellular part;macromolecular complex;non-membrane-bounded organelle;organelle;ribonucleoprotein complex;ribosome	Ribosome
632	HBG005633	fabp7;	fabp7	Q5PPW3	LOC496060 protein	1.74944	1.68934	0.216921	3	1.21857	0.708696	0.0315871	NaN	110.859	14.955		binding;lipid binding;transporter activity
1049	HBG051146	clstn3;	clstn3	Q6GM27	MGC84020 protein	-1.23655	NaN	-1.69314	2	-1.46485	0.228293	0.0355362	NaN	NaN	102.43	biological adhesion;cell adhesion;cell-cell adhesion;cellular process;homophilic cell adhesion	binding;calcium ion binding;cation binding;ion binding;metal ion binding	cell part;integral to membrane;intrinsic to membrane;membrane part
250	HBG005041	ahcy;	ahcy-b	O93477	Adenosylhomocysteinase B	0.988805	NaN	1.93589	2	1.46235	0.473543	0.0355362	NaN	40.0008	47.744	cellular metabolic process;cellular process;metabolic process;one-carbon metabolic process;small molecule metabolic process	adenosylhomocysteinase activity;catalytic activity;hydrolase activity;hydrolase activity, acting on ether bonds;trialkylsulfonium hydrolase activity		Cysteine and methionine metabolism
1808	HBG000914	c1qbp;	X38k;LOC398432	Q8UW55;Q6PGS7	38k protein;LOC398432 protein;	-1.6271	-1.54998	-0.359672	3	-1.17892	0.580149	0.0388717	NaN	136.159	30.661			cell part;cytoplasmic part;intracellular organelle lumen;intracellular organelle part;intracellular part;membrane-enclosed lumen;mitochondrial matrix;mitochondrial part;organelle lumen;organelle part
1231	HBG002295		hnrnpa1	Q6IP29;P17130;P17130-2	Heterogeneous nuclear ribonucleoproteins A1 homolog	0.997856	0.856593	1.63808	3	1.16418	0.340027	0.0405161	18.9842	111.428	37.903		binding;nucleic acid binding;nucleotide binding;RNA binding	cell part;cytoplasm;intracellular membrane-bounded organelle;intracellular organelle;intracellular part;macromolecular complex;membrane-bounded organelle;nucleus;organelle;ribonucleoprotein complex	Spliceosome
899	HBG001662	mdh2;	mdh2	Q6B4U5	Malate dehydrogenase	-1.11894	-1.42568	-0.948611	3	-1.16441	0.197397	0.0405161	NaN	139.916	35.788	acetyl-CoA catabolic process;acetyl-CoA metabolic process;carbohydrate metabolic process;carboxylic acid metabolic process;catabolic process;cellular carbohydrate metabolic process;cellular catabolic process;cellular ketone metabolic process;cellular metabolic process;cellular process;coenzyme catabolic process;coenzyme metabolic process;cofactor catabolic process;cofactor metabolic process;dicar…	catalytic activity;L-malate dehydrogenase activity;malate dehydrogenase activity;oxidoreductase activity;oxidoreductase activity, acting on CH-OH group of donors;oxidoreductase activity, acting on the CH-OH group of donors, NAD or NADP as acceptor		Carbon fixation in photosynthetic organisms;Citrate cycle (TCA cycle);Glyoxylate and dicarboxylate metabolism;Pyruvate metabolism
1235	HBG001982	hspd1;	Hspd1	Q7ZTR6;Q6IP60	Hspd1 protein (Fragment);Hspd1 protein;	0.991375	1.58691	0.907557	3	1.16195	0.302438	0.0405161	NaN	348.664	59.652	cellular macromolecule metabolic process;cellular metabolic process;cellular process;cellular protein metabolic process;macromolecule metabolic process;metabolic process;primary metabolic process;protein folding;protein metabolic process;protein refolding	adenyl nucleotide binding;adenyl ribonucleotide binding;ATP binding;binding;nucleotide binding;purine nucleotide binding;purine ribonucleoside triphosphate binding;purine ribonucleotide binding;ribonucleotide binding	cell part;cytoplasm;intracellular part	ko05152;RNA degradation;Type I diabetes mellitus
249	HBG003771	actb;	actb	O93400	Actin, cytoplasmic 1;Actin, cytoplasmic 1, N-terminally processed	-1.18678	-0.66485	-1.55073	3	-1.13412	0.363571	0.0488378	43.5422	191.226	41.766		adenyl nucleotide binding;adenyl ribonucleotide binding;ATP binding;binding;nucleotide binding;purine nucleotide binding;purine ribonucleoside triphosphate binding;purine ribonucleotide binding;ribonucleotide binding	cell part;cytoplasm;cytoskeleton;intracellular non-membrane-bounded organelle;intracellular organelle;intracellular part;non-membrane-bounded organelle;organelle	Adherens junction;Arrhythmogenic right ventricular cardiomyopathy (ARVC);Bacterial invasion of epithelial cells;Dilated cardiomyopathy;Focal adhesion;Hypertrophic cardiomyopathy (HCM);Leukocyte transendothelial migration;Pathogenic Escherichia coli infection;Phagosome;Phototransduction - fly;Regulation of actin cytoskeleton;Shigellosis;Tight junction;Vibrio cholerae infection;Viral myocarditis
901	HBG061815		anxa7	Q6DCF9	Annexin	0.632361	1.77771	0.958837	3	1.12297	0.481777	0.0510214	NaN	NaN	53.997		binding;calcium ion binding;calcium-dependent phospholipid binding;cation binding;ion binding;lipid binding;metal ion binding;phospholipid binding
313	HBG018194	psmb4;	psmb4	P28024;Q7T0M9	Proteasome subunit beta type-4;Proteasome subunit beta type	-0.821868	-1.079	-1.42618	3	-1.10901	0.24762	0.0510214	NaN	714.438	26.759	macromolecule metabolic process;metabolic process;primary metabolic process;protein metabolic process;proteolysis;proteolysis involved in cellular protein catabolic process	catalytic activity;endopeptidase activity;hydrolase activity;peptidase activity;peptidase activity, acting on L-amino acid peptides;threonine-type endopeptidase activity;threonine-type peptidase activity	cell part;cytoplasm;intracellular membrane-bounded organelle;intracellular organelle;intracellular part;macromolecular complex;membrane-bounded organelle;nucleus;organelle;proteasome core complex;protein complex	Proteasome
532		nap1l1;	nap1l1-a	Q4U0Y4-2;Q4U0Y4	Nucleosome assembly protein 1-like 1-A	-1.35316	-0.664224	-1.3504	3	-1.1226	0.324119	0.0510214	NaN	290.063	44.073	anatomical structure development;biological regulation;biosynthetic process;cell differentiation;cellular biosynthetic process;cellular component assembly;cellular component assembly at cellular level;cellular component organization;cellular component organization at cellular level;cellular component organization or biogenesis;cellular component organization or biogenesis at cellular level;cellul…		cell part;cytoplasm;intracellular membrane-bounded organelle;intracellular organelle;intracellular part;membrane-bounded organelle;nucleus;organelle
1517	HBG106507	cct5;	cct5	Q7ZTM0	Cct5-prov protein	0.0979883	-2.24869	-1.17048	3	-1.10706	0.959075	0.0510214	60.7782	292.518	59.587	cellular macromolecule metabolic process;cellular metabolic process;cellular process;cellular protein metabolic process;macromolecule metabolic process;metabolic process;primary metabolic process;protein folding;protein metabolic process	adenyl nucleotide binding;adenyl ribonucleotide binding;ATP binding;binding;nucleotide binding;purine nucleotide binding;purine ribonucleoside triphosphate binding;purine ribonucleotide binding;ribonucleotide binding	cell part;cytoplasm;intracellular part
1437	HBG005920		p4hb	Q7SY98	Protein disulfide-isomerase (EC 5.3.4.1) pdi	-2.09716	-0.652259	-0.564016	3	-1.10448	0.702857	0.0510214	NaN	135.124	56.639	biological regulation;cell redox homeostasis;cellular homeostasis;cellular process;glycerol ether metabolic process;homeostatic process;metabolic process;organic ether metabolic process;regulation of biological process;regulation of biological quality;regulation of cellular process;small molecule metabolic process	catalytic activity;disulfide oxidoreductase activity;electron carrier activity;isomerase activity;oxidoreductase activity;oxidoreductase activity, acting on a sulfur group of donors;protein disulfide oxidoreductase activity	cell part;cytoplasmic part;endoplasmic reticulum;intracellular membrane-bounded organelle;intracellular organelle;intracellular part;membrane-bounded organelle;organelle	Protein processing in endoplasmic reticulum
851	HBG060871	mfap2;mfap2;	mfap2	Q68F14;Q8AVW2	MGC82952 protein;Mfap2-prov protein;	-1.10829	NaN	-1.58288	2	-1.34559	0.237293	0.0510214	NaN	NaN	21.95			extracellular matrix part;extracellular region part;fibril;microfibril
273	HBG013015	krt;	xk70a	P08778	Keratin, type I cytoskeletal 47 kDa	-0.628215	-2.06366	NaN	2	-1.34594	0.717721	0.0510214	NaN	NaN	47.806		structural molecule activity	cell part;cytoskeletal part;intermediate filament;intracellular organelle part;intracellular part;macromolecular complex;organelle part;protein complex
520	HBG007251	prep;	PREP	Q4KLX3;Q7ZWL1;Q6IR92	PREP protein;PREP protein (Fragment);PREP protein (Fragment)	-1.11924	NaN	-1.58473	2	-1.35199	0.232743	0.0510214	NaN	NaN	80.642	macromolecule metabolic process;metabolic process;primary metabolic process;protein metabolic process;proteolysis	catalytic activity;endopeptidase activity;exopeptidase activity;hydrolase activity;peptidase activity;peptidase activity, acting on L-amino acid peptides;serine hydrolase activity;serine-type endopeptidase activity;serine-type exopeptidase activity;serine-type peptidase activity
1106	HBG097587	c12orf49;	c12orf49	Q6GNT2	UPF0454 protein C12orf49 homolog	NaN	1.49139	1.24101	2	1.3662	0.125192	0.0510214	NaN	NaN	23.527			extracellular region
1854	HBG053760	ptprz1;	XRPTPb	Q9I908;Q9I909	Receptor-type protein tyrosine phosphatase beta.2 secretory variant;Receptor-type protein tyrosine phosphatase beta.11;	1.02334	2.14062	0.124992	3	1.09632	0.824495	0.0516982	NaN	NaN	173.27	cellular macromolecule metabolic process;cellular metabolic process;cellular process;cellular protein metabolic process;dephosphorylation;macromolecule metabolic process;macromolecule modification;metabolic process;peptidyl-tyrosine dephosphorylation;phosphate-containing compound metabolic process;phosphorus metabolic process;primary metabolic process;protein dephosphorylation;protein metabolic p…	catalytic activity;hydrolase activity;hydrolase activity, acting on ester bonds;phosphatase activity;phosphoprotein phosphatase activity;phosphoric ester hydrolase activity;protein tyrosine phosphatase activity		Epithelial cell signaling in Helicobacter pylori infection
1166	HBG002936	rpl7a;	MGC80199	Q6GQB2	MGC80199 protein	1.5854	NaN	1.07924	2	1.33232	0.253078	0.0518539	NaN	2080.11	29.873	cellular component biogenesis;cellular component biogenesis at cellular level;cellular component organization or biogenesis;cellular component organization or biogenesis at cellular level;cellular process;ribonucleoprotein complex biogenesis;ribosome biogenesis		cell part;intracellular part;macromolecular complex;ribonucleoprotein complex	Ribosome
920	HBG061286	atp2b4;	atp2b3-prov	Q6DCT8	Calcium-transporting ATPase (EC 3.6.3.8)	0.802233	NaN	1.85174	2	1.32699	0.524754	0.0537563	NaN	NaN	132.59		active transmembrane transporter activity;adenyl nucleotide binding;adenyl ribonucleotide binding;ATP binding;ATPase activity;ATPase activity, coupled;ATPase activity, coupled to movement of substances;ATPase activity, coupled to transmembrane movement of ions;ATPase activity, coupled to transmembrane movement of ions, phosphorylative mechanism;ATPase activity, coupled to transmembrane movement o…	cell part;integral to membrane;intrinsic to membrane;membrane part	Calcium signaling pathway;Pancreatic secretion;Salivary secretion
409		rtbdn;	rtbdn	Q0IHI5	MGC154328 protein	-0.62775	-1.18917	-1.40266	3	-1.07319	0.326811	0.0558644	NaN	NaN	25.578				Endocytosis
225	HBG000109	nthl1;psmc3;	psmc3-a;psmc3-b	O42587;Q7SZ30;Q7ZWL9;O42586	26S protease regulatory subunit 6A-A;26S protease regulatory subunit 6A-B	-1.9345	NaN	-0.686968	2	-1.31074	0.623767	0.0562288	NaN	68.8001	45.23	catabolic process;macromolecule catabolic process;macromolecule metabolic process;metabolic process;primary metabolic process;protein catabolic process;protein metabolic process	adenyl nucleotide binding;adenyl ribonucleotide binding;ATP binding;binding;catalytic activity;hydrolase activity;hydrolase activity, acting on acid anhydrides;hydrolase activity, acting on acid anhydrides, in phosphorus-containing anhydrides;nucleoside-triphosphatase activity;nucleotide binding;purine nucleotide binding;purine ribonucleoside triphosphate binding;purine ribonucleotide binding;pyr…	cell part;cytoplasm;intracellular membrane-bounded organelle;intracellular organelle;intracellular part;macromolecular complex;membrane-bounded organelle;nucleus;organelle;proteasome accessory complex;protein complex	Proteasome
1577	HBG051845	hspa9;	hspa9	Q7ZX34	MGC52616 protein	-1.32938	NaN	-1.26467	2	-1.29703	0.032357	0.0599008	NaN	120.256	72.839	cellular macromolecule metabolic process;cellular metabolic process;cellular process;cellular protein metabolic process;macromolecule metabolic process;metabolic process;primary metabolic process;protein folding;protein metabolic process	adenyl nucleotide binding;adenyl ribonucleotide binding;ATP binding;binding;nucleotide binding;purine nucleotide binding;purine ribonucleoside triphosphate binding;purine ribonucleotide binding;ribonucleotide binding		ko05152;RNA degradation
1650	HBG000941		pkm	Q7ZY25	Pyruvate kinase	1.09061	0.65279	1.39514	3	1.04618	0.304687	0.0631416	NaN	155.337	57.399	alcohol catabolic process;alcohol metabolic process;carbohydrate catabolic process;carbohydrate metabolic process;catabolic process;cellular carbohydrate catabolic process;cellular carbohydrate metabolic process;cellular metabolic process;cellular process;generation of precursor metabolites and energy;glucose catabolic process;glucose metabolic process;glycolysis;hexose catabolic process;hexose m…	alkali metal ion binding;binding;catalytic activity;cation binding;ion binding;kinase activity;magnesium ion binding;metal ion binding;phosphotransferase activity, alcohol group as acceptor;potassium ion binding;pyruvate kinase activity;transferase activity;transferase activity, transferring phosphorus-containing groups		Carbon fixation in photosynthetic organisms;Glycolysis / Gluconeogenesis;Purine metabolism;Pyruvate metabolism;Type II diabetes mellitus
181	HBG004704	myh9;	myh9	B7ZS76;O93522	LOC398083 protein;Nonmuscle myosin II heavy chain A;	0.76481	1.90934	0.460554	3	1.0449	0.623745	0.0634219	NaN	NaN	226.69		adenyl nucleotide binding;adenyl ribonucleotide binding;ATP binding;binding;catalytic activity;hydrolase activity;hydrolase activity, acting on acid anhydrides;hydrolase activity, acting on acid anhydrides, in phosphorus-containing anhydrides;motor activity;nucleoside-triphosphatase activity;nucleotide binding;purine nucleotide binding;purine ribonucleoside triphosphate binding;purine ribonucleot…	cell part;cytoskeletal part;intracellular organelle part;intracellular part;macromolecular complex;myosin complex;organelle part;protein complex	Tight junction;Viral myocarditis
1739	HBG105566	psma3;	psma3	Q8AVD2	Proteasome subunit alpha type	0.927914	0.771625	1.40744	3	1.03566	0.270521	0.0640323	NaN	NaN	28.364	catabolic process;cellular catabolic process;cellular macromolecule catabolic process;cellular macromolecule metabolic process;cellular metabolic process;cellular process;macromolecule catabolic process;macromolecule metabolic process;metabolic process;modification-dependent macromolecule catabolic process;modification-dependent protein catabolic process;primary metabolic process;protein metaboli…	catalytic activity;endopeptidase activity;hydrolase activity;peptidase activity;peptidase activity, acting on L-amino acid peptides;threonine-type endopeptidase activity;threonine-type peptidase activity	cell part;cytoplasm;intracellular membrane-bounded organelle;intracellular organelle;intracellular part;macromolecular complex;membrane-bounded organelle;nucleus;organelle;proteasome core complex, alpha-subunit complex;protein complex	Proteasome
1875	HBG000780	wdr1;	wdr1-a	Q9W7F2	WD repeat-containing protein 1-A	-0.155125	-1.56141	-1.39178	3	-1.0361	0.626783	0.0640323	NaN	156.337	66.163	actin cytoskeleton organization;actin filament depolymerization;actin filament fragmentation;actin filament organization;actin filament-based process;actin polymerization or depolymerization;cellular component disassembly;cellular component disassembly at cellular level;cellular component organization;cellular component organization at cellular level;cellular component organization or biogenesis;…	actin binding;binding;cytoskeletal protein binding;protein binding	actin filament;cell part;cytoplasm;cytoskeletal part;intracellular membrane-bounded organelle;intracellular organelle;intracellular organelle part;intracellular part;macromolecular complex;membrane;membrane-bounded organelle;nucleus;organelle;organelle part;plasma membrane;protein complex
1661	HBG000839		gdi2	Q7ZY66	Gdi2-prov protein	-1.31369	-0.938246	-0.848741	3	-1.03356	0.201426	0.0643616	10.2555	930.445	50.57	establishment of localization;establishment of protein localization;protein transport;transport	enzyme regulator activity;GDP-dissociation inhibitor activity;GTPase regulator activity;nucleoside-triphosphatase regulator activity;Rab GDP-dissociation inhibitor activity;small GTPase regulator activity
134	HBG003410		LOC100158417	B1WBB5	LOC100158417 protein	0.742725	1.22844	1.10202	3	1.0244	0.20575	0.0662904	NaN	NaN	52.407	macromolecule metabolic process;metabolic process;primary metabolic process;protein metabolic process;proteolysis	binding;carboxypeptidase activity;catalytic activity;cation binding;exopeptidase activity;hydrolase activity;ion binding;metal ion binding;metallocarboxypeptidase activity;metalloexopeptidase activity;metallopeptidase activity;peptidase activity;peptidase activity, acting on L-amino acid peptides;transition metal ion binding;zinc ion binding
1417	HBG001793	prmt1;	prmt1-b	Q6VRB0	Protein arginine N-methyltransferase 1-B	1.44465	1.313	0.320398	3	1.02602	0.501834	0.0662904	NaN	77.3564	40.437	biological regulation;biosynthetic process;cell differentiation;cellular biosynthetic process;cellular developmental process;cellular macromolecule biosynthetic process;cellular macromolecule metabolic process;cellular metabolic process;cellular nitrogen compound metabolic process;cellular process;developmental process;macromolecule biosynthetic process;macromolecule metabolic process;metabolic p…	arginine N-methyltransferase activity;catalytic activity;histone methyltransferase activity;histone methyltransferase activity (H4-R3 specific);histone-arginine N-methyltransferase activity;methyltransferase activity;N-methyltransferase activity;protein methyltransferase activity;protein-arginine N-methyltransferase activity;S-adenosylmethionine-dependent methyltransferase activity;transferase ac…	cell part;cytoplasmic part;cytosol;intracellular membrane-bounded organelle;intracellular organelle;intracellular part;membrane-bounded organelle;nucleus;organelle
1718	HBG003771	actr3;	actr3	Q801P7	ARP3 actin-related protein 3 (Actr3-prov protein)	0.958758	0.641798	1.45466	3	1.01841	0.334519	0.0662904	NaN	121.959	47.29	actin cytoskeleton organization;actin filament organization;actin filament-based process;actin nucleation;Arp2/3 complex-mediated actin nucleation;biological regulation;cellular component organization;cellular component organization at cellular level;cellular component organization or biogenesis;cellular component organization or biogenesis at cellular level;cellular process;cytoskeleton organiza…	adenyl nucleotide binding;adenyl ribonucleotide binding;ATP binding;binding;nucleotide binding;purine nucleotide binding;purine ribonucleoside triphosphate binding;purine ribonucleotide binding;ribonucleotide binding	Arp2/3 protein complex;cell part;cytoskeletal part;intracellular organelle part;intracellular part;macromolecular complex;organelle part;protein complex
1782	HBG050789	capzb;	capzb	Q8AVW7;A1DPL0	Capzb-prov protein;Capping protein beta subunit;	-0.307104	-0.874516	-1.88247	3	-1.02136	0.651469	0.0662904	NaN	78.1848	30.654	actin cytoskeleton organization;actin filament-based process;cellular component organization;cellular component organization at cellular level;cellular component organization or biogenesis;cellular component organization or biogenesis at cellular level;cellular process;cytoskeleton organization;organelle organization		cell part;cytoplasmic part;cytoskeletal part;F-actin capping protein complex;intracellular organelle part;intracellular part;macromolecular complex;organelle part;protein complex;WASH complex
1333	HBG052458	wdr77;	wdr77	Q6NUD0	Methylosome protein 50 (MEP-50) (WD repeat-containing protein 77)	1.65895	NaN	0.834983	2	1.24696	0.411982	0.0662904	NaN	47.3353	36.052			cell part;histone methyltransferase complex;intracellular organelle part;intracellular part;macromolecular complex;methyltransferase complex;nuclear part;nucleoplasm part;organelle part;protein complex
57	HBG003771		dfna20	A2BDB0	Actin, cytoplasmic 2;Actin, cytoplasmic 2, N-terminally processed	-0.675397	-1.0424	-1.24551	3	-0.987767	0.235931	0.0761372	NaN	NaN	41.792		adenyl nucleotide binding;adenyl ribonucleotide binding;ATP binding;binding;nucleotide binding;purine nucleotide binding;purine ribonucleoside triphosphate binding;purine ribonucleotide binding;ribonucleotide binding	cell part;cytoplasm;cytoskeleton;intracellular non-membrane-bounded organelle;intracellular organelle;intracellular part;non-membrane-bounded organelle;organelle	Adherens junction;Arrhythmogenic right ventricular cardiomyopathy (ARVC);Bacterial invasion of epithelial cells;Dilated cardiomyopathy;Focal adhesion;Hypertrophic cardiomyopathy (HCM);Leukocyte transendothelial migration;Pathogenic Escherichia coli infection;Phagosome;Phototransduction - fly;Regulation of actin cytoskeleton;Shigellosis;Tight junction;Vibrio cholerae infection;Viral myocarditis
1063	HBG057823	rps27a;uba52;ubb;ubc;	rps27a	Q6GMC1;Q6GQF3;A0JMV0;Q7ZXG5;Q7SY79;P62972	Polyubiquitin;Ubiquitin	-2.03824	-0.985466	0.0577876	3	-0.98864	0.855704	0.0761372	14.9642	756.649	17.965	biosynthetic process;cellular biosynthetic process;cellular macromolecule biosynthetic process;cellular macromolecule metabolic process;cellular metabolic process;cellular process;cellular protein metabolic process;macromolecule biosynthetic process;macromolecule metabolic process;metabolic process;primary metabolic process;protein metabolic process;translation	structural constituent of ribosome;structural molecule activity	cell part;cytoplasm;cytoplasmic part;intracellular membrane-bounded organelle;intracellular non-membrane-bounded organelle;intracellular organelle;intracellular part;macromolecular complex;membrane-bounded organelle;non-membrane-bounded organelle;nucleus;organelle;ribonucleoprotein complex;ribosome	PPAR signaling pathway;Ribosome
1703	HBG018065	atp6v0d1;	atp6v0d1	Q7ZYR4	Atp6v0d1 protein	1.40051	NaN	1.01375	2	1.20713	0.193376	0.0779669	NaN	193.254	40.208	ATP hydrolysis coupled proton transport;cation transport;cellular process;energy coupled proton transport, against electrochemical gradient;establishment of localization;hydrogen transport;ion transmembrane transport;ion transport;monovalent inorganic cation transport;proton transport;transmembrane transport;transport	cation transmembrane transporter activity;hydrogen ion transmembrane transporter activity;inorganic cation transmembrane transporter activity;ion transmembrane transporter activity;monovalent inorganic cation transmembrane transporter activity;substrate-specific transmembrane transporter activity;substrate-specific transporter activity;transmembrane transporter activity;transporter activity	cell part;macromolecular complex;membrane part;protein complex;proton-transporting two-sector ATPase complex, proton-transporting domain;proton-transporting V-type ATPase, V0 domain	Collecting duct acid secretion;Epithelial cell signaling in Helicobacter pylori infection;ko05152;Lysosome;Oxidative phosphorylation;Phagosome;Rheumatoid arthritis;Vibrio cholerae infection
718	HBG004183	gsn;	gsn	Q5XHJ8	LOC397895 protein	0.814665	1.27683	0.837125	3	0.976208	0.212772	0.0803858	NaN	64.5066	80.496				Fc gamma R-mediated phagocytosis;Regulation of actin cytoskeleton
569	HBG054262	gnptg;	gnptg	Q68F17;Q561K8	LOC446283 protein (Fragment);LOC446283 protein;	-0.855625	-0.816644	-1.2183	3	-0.963523	0.180856	0.0843144	10.3326	NaN	34.032				Lysosome
202			Prom-1;Proml-1	F6LI74;D0PWG3;F6LI75	Prominin-1 transcript variant 4;Prominin-1 transcript variant 6;Prominin-1 transcript variant 5	1.36458	0.218776	1.29372	3	0.959024	0.524234	0.0860202	NaN	NaN	95.426			cell part;integral to membrane;intrinsic to membrane;membrane part
306	HBG001226	vcp;	vcp	P23787	Transitional endoplasmic reticulum ATPase	1.2907	1.02135	0.557252	3	0.956434	0.302926	0.0860202	NaN	125.445	89.211	biosynthetic process;carbohydrate metabolic process;catabolic process;cellular biosynthetic process;cellular carbohydrate metabolic process;cellular catabolic process;cellular component assembly;cellular component organization;cellular component organization or biogenesis;cellular macromolecule biosynthetic process;cellular macromolecule catabolic process;cellular macromolecule metabolic process;…	adenyl nucleotide binding;adenyl ribonucleotide binding;ATP binding;ATPase activity;binding;catalytic activity;hydrolase activity;hydrolase activity, acting on acid anhydrides;hydrolase activity, acting on acid anhydrides, in phosphorus-containing anhydrides;lipid binding;nucleoside-triphosphatase activity;nucleotide binding;purine nucleotide binding;purine ribonucleoside triphosphate binding;pur…	cell part;chromatin;chromosomal part;cytoplasm;cytoplasmic part;cytosol;intracellular membrane-bounded organelle;intracellular organelle;intracellular organelle part;intracellular part;membrane-bounded organelle;nucleus;organelle;organelle part;site of double-strand break	Protein processing in endoplasmic reticulum
1454	HBG061815		anxa1	Q7SZ11	Annexin	0.841728	1.28424	0.752817	3	0.959596	0.232413	0.0860202	NaN	85.1244	38.174		binding;calcium ion binding;calcium-dependent phospholipid binding;cation binding;enzyme inhibitor activity;enzyme regulator activity;ion binding;lipase inhibitor activity;lipid binding;metal ion binding;phospholipase inhibitor activity;phospholipid binding
761	HBG012180		MGC81583	Q641H1	MGC81583 protein	-1.70804	-0.60086	NaN	2	-1.15445	0.553592	0.0922022	NaN	NaN	19.836		binding;calcium ion binding;cation binding;ion binding;metal ion binding		Focal adhesion;Leukocyte transendothelial migration;Regulation of actin cytoskeleton;Tight junction;Vascular smooth muscle contraction
1669	HBG063147		cdv3-a	Q7ZYA6	Protein CDV3 homolog A	NaN	0.720877	1.55375	2	1.13731	0.416437	0.100375	-	-	26.505			cell part;cytoplasm;intracellular part
1524	HBG000089	tuba3c;	tuba3c	Q7ZTP0	MGC53359 protein	-0.626707	-1.27976	-0.7913	3	-0.899254	0.277319	0.113076	-	-	50.086	cellular component assembly;cellular component assembly at cellular level;cellular component organization;cellular component organization at cellular level;cellular component organization or biogenesis;cellular component organization or biogenesis at cellular level;cellular macromolecular complex assembly;cellular macromolecular complex subunit organization;cellular process;cellular protein compl…	binding;catalytic activity;GTP binding;GTPase activity;guanyl nucleotide binding;guanyl ribonucleotide binding;hydrolase activity;hydrolase activity, acting on acid anhydrides;hydrolase activity, acting on acid anhydrides, in phosphorus-containing anhydrides;nucleoside-triphosphatase activity;nucleotide binding;purine nucleotide binding;purine ribonucleoside triphosphate binding;purine ribonucleo…	cell part;cytoplasm;cytoskeletal part;intracellular organelle part;intracellular part;macromolecular complex;microtubule;organelle part;protein complex	Gap junction;Pathogenic Escherichia coli infection;Phagosome
893	HBG002482		MGC79131	Q6AZU4	MGC79131 protein	-0.62991	-0.054037	-2.02318	3	-0.902375	0.826663	0.113076	-	-	41.356
1689	HBG000961	psmb1;	psmb1	Q7ZYL1	Proteasome subunit beta type	-2.06684	-0.578989	-0.0613034	3	-0.902378	0.850091	0.113076	-	-	26.635	macromolecule metabolic process;metabolic process;primary metabolic process;protein metabolic process;proteolysis;proteolysis involved in cellular protein catabolic process	catalytic activity;endopeptidase activity;hydrolase activity;peptidase activity;peptidase activity, acting on L-amino acid peptides;threonine-type endopeptidase activity;threonine-type peptidase activity	cell part;cytoplasm;intracellular membrane-bounded organelle;intracellular organelle;intracellular part;macromolecular complex;membrane-bounded organelle;nucleus;organelle;proteasome core complex;protein complex	Proteasome
548	HBG007543	psmd1;	LOC446265	Q4V874;Q6AX85	LOC446265 protein;LOC446265 protein (Fragment);	0.651129	1.11176	0.924544	3	0.89581	0.189145	0.116086	-	-	105.41	biological regulation;regulation of biological process;regulation of catabolic process;regulation of catalytic activity;regulation of macromolecule metabolic process;regulation of metabolic process;regulation of molecular function;regulation of primary metabolic process;regulation of protein catabolic process;regulation of protein metabolic process	enzyme regulator activity	cell part;intracellular part;macromolecular complex;proteasome complex;protein complex	Proteasome
1440	HBG105234	prdx6;	prdx6;prdx6-prov	Q7SYQ4;Q7SYT1	MGC64582 protein (Peroxiredoxin 6);Prdx6-prov protein;	1.48297	NaN	0.675202	2	1.07908	0.403883	0.122549	-	-	25.07		antioxidant activity;catalytic activity;oxidoreductase activity;oxidoreductase activity, acting on paired donors, with incorporation or reduction of molecular oxygen;peroxiredoxin activity		Methane metabolism;Phenylalanine metabolism;Phenylpropanoid biosynthesis
486	HBG006912	atic;	MGC130953	Q3KQ54	MGC130953 protein	-0.253958	-1.78395	-0.588857	3	-0.875587	0.656697	0.124063	-	-	63.827	biosynthetic process;cellular biosynthetic process;cellular metabolic process;cellular nitrogen compound biosynthetic process;cellular nitrogen compound metabolic process;cellular process;heterocycle biosynthetic process;heterocycle metabolic process;metabolic process;nitrogen compound metabolic process;nucleobase-containing compound biosynthetic process;nucleobase-containing compound metabolic p…	catalytic activity;cyclohydrolase activity;hydrolase activity;hydrolase activity, acting on carbon-nitrogen (but not peptide) bonds;hydrolase activity, acting on carbon-nitrogen (but not peptide) bonds, in cyclic amidines;hydroxymethyl-, formyl- and related transferase activity;IMP cyclohydrolase activity;phosphoribosylaminoimidazolecarboxamide formyltransferase activity;transferase activity;tran…		One carbon pool by folate;Purine metabolism
1806	HBG006513	olfm1;	LOC398287	Q8UVR1;Q32N63;Q8UVR2	Noelin-1;LOC398287 protein;Noelin-2	-0.74806	-1.82813	-0.0448895	3	-0.873692	0.733403	0.124063	-	-	55.561
1597	HBG009351	rab1a;	rab1a	Q7ZXF7	Rab1-prov protein	-0.793794	-0.718962	-1.11154	3	-0.874765	0.170189	0.124063	-	-	22.661	biological regulation;cellular process;cellular response to stimulus;establishment of localization;establishment of protein localization;intracellular signal transduction;protein transport;regulation of biological process;regulation of cellular process;response to stimulus;signal transduction;small GTPase mediated signal transduction;transport	binding;GTP binding;guanyl nucleotide binding;guanyl ribonucleotide binding;nucleotide binding;purine nucleotide binding;purine ribonucleoside triphosphate binding;purine ribonucleotide binding;ribonucleotide binding
420				Q2PPJ1	Fibrillin (Fragment)	0.967154	1.66514	-0.0298456	3	0.867484	0.695556	0.12451	-	-	127.7		binding;calcium ion binding;cation binding;extracellular matrix structural constituent;ion binding;metal ion binding;structural molecule activity	extracellular matrix;extracellular region part;proteinaceous extracellular matrix
1613	HBG000410	ftmt;	ftmt	Q7ZXM8;Q7SXA6	Ferritin;Ferritin heavy chain, oocyte isoform	-1.3229	-0.837745	-0.442468	3	-0.867705	0.36006	0.12451	-	-	20.918	biological regulation;cation homeostasis;cation transport;cellular cation homeostasis;cellular chemical homeostasis;cellular homeostasis;cellular ion homeostasis;cellular iron ion homeostasis;cellular metal ion homeostasis;cellular process;chemical homeostasis;establishment of localization;homeostatic process;ion homeostasis;ion transport;iron ion homeostasis;iron ion transport;metal ion homeosta…	binding;catalytic activity;cation binding;ferric iron binding;ferroxidase activity;ion binding;iron ion binding;metal ion binding;oxidoreductase activity;oxidoreductase activity, oxidizing metal ions;oxidoreductase activity, oxidizing metal ions, oxygen as acceptor;transition metal ion binding		Mineral absorption;Porphyrin and chlorophyll metabolism
1667	HBG001599	pgm1;	LOC414455	Q7ZYA3;Q6NTQ3	Pgm2-prov protein;LOC414455 protein (Fragment);	-0.566828	-1.69116	-0.305844	3	-0.854609	0.601047	0.12451	-	-	61.599	carbohydrate metabolic process;metabolic process;primary metabolic process	binding;catalytic activity;cation binding;intramolecular transferase activity;intramolecular transferase activity, phosphotransferases;ion binding;isomerase activity;magnesium ion binding;metal ion binding		Amino sugar and nucleotide sugar metabolism;Galactose metabolism;Glycolysis / Gluconeogenesis;Pentose phosphate pathway;Purine metabolism;Starch and sucrose metabolism;Streptomycin biosynthesis
1709	HBG055239	rpl10a;	rpl10a	Q7ZYS8;Q6EE54	60S ribosomal protein L10a;Ribosomal protein	1.22007	0.89447	0.473743	3	0.86276	0.305509	0.12451	-	-	24.775	biosynthetic process;cellular biosynthetic process;cellular macromolecule biosynthetic process;cellular macromolecule metabolic process;cellular metabolic process;cellular process;cellular protein metabolic process;macromolecule biosynthetic process;macromolecule metabolic process;metabolic process;primary metabolic process;protein metabolic process;translation	binding;nucleic acid binding;RNA binding;structural constituent of ribosome;structural molecule activity	cell part;intracellular organelle part;intracellular part;large ribosomal subunit;macromolecular complex;organelle part;ribonucleoprotein complex	Ribosome
1359	HBG002546	gnpda1;	MGC68566	Q6PA45	Glucosamine-6-phosphate isomerase (EC 3.5.99.6) (Glucosamine-6-phosphate deaminase)	-0.807158	-1.31481	NaN	2	-1.06098	0.253824	0.12451	-	-	32.743	alcohol metabolic process;amino sugar metabolic process;carbohydrate metabolic process;cellular carbohydrate metabolic process;cellular metabolic process;cellular process;glucosamine metabolic process;metabolic process;monosaccharide metabolic process;N-acetylglucosamine metabolic process;primary metabolic process;small molecule metabolic process	catalytic activity;deaminase activity;glucosamine-6-phosphate deaminase activity;intramolecular oxidoreductase activity;intramolecular oxidoreductase activity, interconverting aldoses and ketoses;isomerase activity		Amino sugar and nucleotide sugar metabolism
91	HBG002292		LOC100049121	A3KNF4	LOC100049121 protein	-0.760445	-1.34226	NaN	2	-1.05135	0.290906	0.12451	-	-	11.006	biological regulation;negative regulation of catalytic activity;negative regulation of endopeptidase activity;negative regulation of hydrolase activity;negative regulation of molecular function;negative regulation of peptidase activity;regulation of biological process;regulation of catalytic activity;regulation of endopeptidase activity;regulation of hydrolase activity;regulation of metabolic pro…	cysteine-type endopeptidase inhibitor activity;endopeptidase inhibitor activity;endopeptidase regulator activity;enzyme inhibitor activity;enzyme regulator activity;peptidase inhibitor activity;peptidase regulator activity	cell part;intracellular
739	HBG001218	psat1;	LOC494700	Q640D3	Phosphoserine aminotransferase	-0.543419	NaN	-1.55799	2	-1.0507	0.507285	0.12451	-	-	40.247	amine biosynthetic process;amine metabolic process;biosynthetic process;carboxylic acid biosynthetic process;carboxylic acid metabolic process;cellular amine metabolic process;cellular amino acid biosynthetic process;cellular amino acid metabolic process;cellular biosynthetic process;cellular ketone metabolic process;cellular metabolic process;cellular nitrogen compound biosynthetic process;cellu…	binding;catalytic activity;cofactor binding;O-phospho-L-serine:2-oxoglutarate aminotransferase activity;pyridoxal phosphate binding;transaminase activity;transferase activity;transferase activity, transferring nitrogenous groups;vitamin B6 binding;vitamin binding		Glycine, serine and threonine metabolism;Methane metabolism;Vitamin B6 metabolism
970	HBG036190	gars;	gars-prov	Q6DEA1	Gars-prov protein	1.61516	NaN	0.478183	2	1.04667	0.568487	0.12451	-	-	84.269	amine metabolic process;amino acid activation;carboxylic acid metabolic process;cellular amine metabolic process;cellular amino acid metabolic process;cellular ketone metabolic process;cellular macromolecule metabolic process;cellular metabolic process;cellular nitrogen compound metabolic process;cellular process;glycyl-tRNA aminoacylation;macromolecule metabolic process;metabolic process;ncRNA m…	adenyl nucleotide binding;adenyl ribonucleotide binding;aminoacyl-tRNA ligase activity;ATP binding;binding;catalytic activity;glycine-tRNA ligase activity;ligase activity;ligase activity, forming aminoacyl-tRNA and related compounds;ligase activity, forming carbon-oxygen bonds;nucleotide binding;purine nucleotide binding;purine ribonucleoside triphosphate binding;purine ribonucleotide binding;rib…	cell part;cytoplasm;intracellular part	Aminoacyl-tRNA biosynthesis
1115	HBG002877	gpi;	MGC80718	Q6GP33	Glucose-6-phosphate isomerase	-0.222467	-1.13864	-1.14565	3	-0.835584	0.433549	0.137729	-	-	62.105	alcohol biosynthetic process;alcohol catabolic process;alcohol metabolic process;biosynthetic process;carbohydrate biosynthetic process;carbohydrate catabolic process;carbohydrate metabolic process;catabolic process;cellular biosynthetic process;cellular carbohydrate biosynthetic process;cellular carbohydrate catabolic process;cellular carbohydrate metabolic process;cellular metabolic process;cel…	catalytic activity;glucose-6-phosphate isomerase activity;intramolecular oxidoreductase activity;intramolecular oxidoreductase activity, interconverting aldoses and ketoses;isomerase activity	cell part;cytoplasm;intracellular part	Amino sugar and nucleotide sugar metabolism;Glycolysis / Gluconeogenesis;Pentose phosphate pathway;Starch and sucrose metabolism
977	HBG002482	st13;	MGC78939	Q6DEC8	MGC78939 protein	-0.649397	-1.5311	-0.316846	3	-0.832446	0.512335	0.138798	-	-	41.908
1528	HBG051076	copb2;	copb2	Q7ZTR0	Wu:fc55e05-prov protein	-1.16524	-1.00734	-0.313352	3	-0.828644	0.370025	0.139885	-	-	102.95	cellular process;establishment of localization;establishment of localization in cell;establishment of protein localization;intracellular protein transport;intracellular transport;protein transport;transport;vesicle-mediated transport	structural molecule activity	cell part;cytoplasmic part;intracellular part;macromolecular complex;membrane coat;membrane part;protein complex
1461	HBG002746		MGC64258;sparc	Q7SZ40;P36378	SPARC	-0.707723	-1.04292	-0.719186	3	-0.823275	0.15538	0.142107	-	-	34.543	biological regulation;cellular process;cellular response to stimulus;regulation of biological process;regulation of cellular process;response to stimulus;signal transduction	binding;calcium ion binding;cation binding;ion binding;metal ion binding	basement membrane;extracellular matrix;extracellular matrix part;extracellular region part;extracellular space;proteinaceous extracellular matrix
1213	HBG000482		MGC82347	Q6INM6	MGC82347 protein	0.799992	1.22412	NaN	2	1.01206	0.212066	0.142107	-	-	43.385	macromolecule metabolic process;metabolic process;primary metabolic process;protein metabolic process;proteolysis	aspartic-type endopeptidase activity;aspartic-type peptidase activity;catalytic activity;endopeptidase activity;hydrolase activity;peptidase activity;peptidase activity, acting on L-amino acid peptides		ko05152;Lysosome
749	HBG056971	snap25;	snap25	Q8AXM1;Q640W4;Q8AXM2	Synaptosomal-associated protein	0.974891	0.7102	0.726844	3	0.803978	0.121044	0.156779	-	-	23.187			cell part;cell projection;neuron projection	SNARE interactions in vesicular transport
643	HBG008705		LOC495940	Q5PQ96	LOC495940 protein	0.370625	1.17726	0.800871	3	0.78292	0.329554	0.167574	-	-	101.28	macromolecule metabolic process;metabolic process;primary metabolic process;protein metabolic process;proteolysis	catalytic activity;endopeptidase activity;hydrolase activity;peptidase activity;peptidase activity, acting on L-amino acid peptides;serine hydrolase activity;serine-type endopeptidase activity;serine-type peptidase activity
347	HBG107376	ran;	ran	P52301	GTP-binding nuclear protein Ran	1.20887	0.505367	0.632401	3	0.782212	0.306116	0.167574	-	-	24.398	biological regulation;cellular process;cellular response to stimulus;establishment of localization;establishment of localization in cell;establishment of protein localization;intracellular protein transport;intracellular signal transduction;intracellular transport;nuclear transport;nucleocytoplasmic transport;protein transport;regulation of biological process;regulation of cellular process;respon…	binding;catalytic activity;GTP binding;GTPase activity;guanyl nucleotide binding;guanyl ribonucleotide binding;hydrolase activity;hydrolase activity, acting on acid anhydrides;hydrolase activity, acting on acid anhydrides, in phosphorus-containing anhydrides;nucleoside-triphosphatase activity;nucleotide binding;purine nucleotide binding;purine ribonucleoside triphosphate binding;purine ribonucleo…	cell part;intracellular membrane-bounded organelle;intracellular organelle;intracellular part;membrane-bounded organelle;nucleus;organelle	Ribosome biogenesis in eukaryotes;RNA transport
833	HBG001066	rpl24;	MGC85232	Q66L23	MGC85232 protein	NaN	-1.06192	-0.867638	2	-0.964777	0.097139	0.167574	-	-	16.012				Ribosome
1370	HBG000020	akr1b1;	MGC68609	Q6PAB5	MGC68609 protein	-0.57106	NaN	-1.35153	2	-0.961295	0.390235	0.167574	-	-	36.063		catalytic activity;oxidoreductase activity		Fructose and mannose metabolism;Galactose metabolism;Glycerolipid metabolism;Pentose and glucuronate interconversions;Pyruvate metabolism
1329	HBG003320	lap3;	MGC81140	Q6NU90	MGC81140 protein	-0.527033	NaN	-1.36855	2	-0.947791	0.420758	0.171115	-	-	53.479	macromolecule metabolic process;metabolic process;primary metabolic process;protein metabolic process;proteolysis	aminopeptidase activity;binding;catalytic activity;cation binding;exopeptidase activity;hydrolase activity;ion binding;manganese ion binding;metal ion binding;metalloexopeptidase activity;metallopeptidase activity;peptidase activity;peptidase activity, acting on L-amino acid peptides;transition metal ion binding	cell part;cytoplasm;intracellular part	Arginine and proline metabolism;Glutathione metabolism
519	HBG053351	atp6v1a;	MGC114675	Q4KLX0	MGC114675 protein	-0.286701	-1.61487	NaN	2	-0.950784	0.664083	0.171115	-	-	68.524	ATP hydrolysis coupled proton transport;cation transport;cellular process;energy coupled proton transport, against electrochemical gradient;establishment of localization;hydrogen transport;ion transmembrane transport;ion transport;monovalent inorganic cation transport;proton transport;transmembrane transport;transport	active transmembrane transporter activity;adenyl nucleotide binding;adenyl ribonucleotide binding;ATP binding;ATPase activity;ATPase activity, coupled;ATPase activity, coupled to movement of substances;ATPase activity, coupled to transmembrane movement of ions;ATPase activity, coupled to transmembrane movement of substances;binding;catalytic activity;cation transmembrane transporter activity;cati…	cell part;macromolecular complex;membrane part;protein complex;proton-transporting two-sector ATPase complex, catalytic domain;proton-transporting V-type ATPase, V1 domain	Collecting duct acid secretion;Epithelial cell signaling in Helicobacter pylori infection;Oxidative phosphorylation;Phagosome;Rheumatoid arthritis;Vibrio cholerae infection
410	HBG031621		IGFBP-like	Q0N3X4	Insulin-like growth factor-binding protein-like (Fragment)	-0.916082	-1.24524	-0.142526	3	-0.767948	0.462205	0.17196	-	-	28.39	biological regulation;regulation of biological process;regulation of cell growth;regulation of cellular component organization;regulation of cellular process;regulation of growth		extracellular region
1580	HBG058611	txndc5;	txndc5	Q7ZX44	Txndc5-prov protein	0.727752	0.96777	0.605885	3	0.767136	0.150341	0.17196	-	-	45.889	biological regulation;cell redox homeostasis;cellular homeostasis;cellular process;glycerol ether metabolic process;homeostatic process;metabolic process;organic ether metabolic process;regulation of biological process;regulation of biological quality;regulation of cellular process;small molecule metabolic process	catalytic activity;disulfide oxidoreductase activity;electron carrier activity;isomerase activity;oxidoreductase activity;oxidoreductase activity, acting on a sulfur group of donors;protein disulfide oxidoreductase activity		Protein processing in endoplasmic reticulum
155	HBG005217	cdh6;	cdh6-A	Q9DFS1;B7ZQK9;Q9DFS0	Cadherin 6, type 2, K-cadherin (Cadherin-6);Cadherin 6, type 2, K-cadherin;Cadherin-6'	-1.9044	0.022426	NaN	2	-0.940988	0.963414	0.17196	-	-	88.571	biological adhesion;cell adhesion;cell-cell adhesion;cellular process;homophilic cell adhesion	binding;calcium ion binding;cation binding;ion binding;metal ion binding	cell part;integral to membrane;intrinsic to membrane;membrane;membrane part;plasma membrane
1871	HBG059978	coro1c;	coro1c	Q9PWG7	Coronin	NaN	-1.78978	-0.0876071	2	-0.938692	0.851084	0.17196	-	-	53.722	actin cytoskeleton organization;actin filament-based process;cellular component organization;cellular component organization at cellular level;cellular component organization or biogenesis;cellular component organization or biogenesis at cellular level;cellular process;cytoskeleton organization;organelle organization		actin cytoskeleton;cell part;cytoskeleton;intracellular non-membrane-bounded organelle;intracellular organelle;intracellular part;non-membrane-bounded organelle;organelle
1715	HBG052157	itln1;	XEEL	Q800K0	Embryonic epidermal lectin	0.207637	1.28242	0.786963	3	0.759008	0.439225	0.17715	-	-	37.294
1357	HBG050810	capza1;	MGC68726	Q6PA24	MGC68726 protein	-0.523662	-0.044574	-1.69714	3	-0.755125	0.694226	0.181676	-	-	32.107	actin cytoskeleton organization;actin filament-based process;cellular component organization;cellular component organization at cellular level;cellular component organization or biogenesis;cellular component organization or biogenesis at cellular level;cellular process;cytoskeleton organization;organelle organization		cell part;cytoskeletal part;F-actin capping protein complex;intracellular organelle part;intracellular part;macromolecular complex;organelle part;protein complex
1456	HBG061815	anxa5;	LOC398472	Q7SZ19;Q7ZY99;Q6DDD9	Annexin	1.0232	0.547474	0.673544	3	0.748072	0.201236	0.184631	-	-	35.59	biological regulation;negative regulation of biological process;negative regulation of coagulation;negative regulation of multicellular organismal process;regulation of biological process;regulation of coagulation;regulation of multicellular organismal process	binding;calcium ion binding;calcium-dependent phospholipid binding;cation binding;ion binding;lipid binding;metal ion binding;phospholipid binding
212	HBG000123		LOC397716	O13000;Q3KPV9	Proteasome subunit beta type	0.411389	-0.085231	1.92466	3	0.750273	0.854809	0.184631	-	-	24.553	macromolecule metabolic process;metabolic process;primary metabolic process;protein metabolic process;proteolysis;proteolysis involved in cellular protein catabolic process	catalytic activity;endopeptidase activity;hydrolase activity;peptidase activity;peptidase activity, acting on L-amino acid peptides;threonine-type endopeptidase activity;threonine-type peptidase activity	cell part;cytoplasm;intracellular membrane-bounded organelle;intracellular organelle;intracellular part;macromolecular complex;membrane-bounded organelle;nucleus;organelle;proteasome core complex;protein complex	Proteasome
543	HBG000425	psmd4;	xrpn10;Xrpn10c	Q588Y7;Q4V845;Q588Y8;Q7ZTP3	26S proteasome subunit (Proteasome subunit xrpn10);Xrpn10c protein;26S proteasome subunit;Xrpn10c protein (Fragment)	-0.954853	NaN	-0.865467	2	-0.91016	0.044693	0.186439	-	-	40.55	catabolic process;cellular catabolic process;cellular macromolecule catabolic process;cellular macromolecule metabolic process;cellular metabolic process;cellular process;macromolecule catabolic process;macromolecule metabolic process;metabolic process;modification-dependent macromolecule catabolic process;modification-dependent protein catabolic process;primary metabolic process;protein metaboli…		cell part;intracellular part;macromolecular complex;proteasome regulatory particle, base subcomplex;protein complex	Proteasome
1611	HBG003480	ctsb;	MGC53360	Q7ZXM4	MGC53360 protein	NaN	1.67304	0.142947	2	0.907995	0.765049	0.188676	-	-	36.395	biological regulation;macromolecule metabolic process;metabolic process;primary metabolic process;protein metabolic process;proteolysis;regulation of biological process;regulation of catalytic activity;regulation of metabolic process;regulation of molecular function	catalytic activity;cysteine-type endopeptidase activity;cysteine-type peptidase activity;endopeptidase activity;hydrolase activity;peptidase activity;peptidase activity, acting on L-amino acid peptides		Antigen processing and presentation;Lysosome
923	HBG009351	rab7a;	MGC68523;rab7-prov	Q6PA99;Q6DCV5	MGC68523 protein;Rab7-prov protein;	0.805845	0.626431	0.772231	3	0.734836	0.0778723	0.189191	-	-	23.538	biological regulation;cellular process;cellular response to stimulus;establishment of localization;establishment of protein localization;intracellular signal transduction;protein transport;regulation of biological process;regulation of cellular process;response to stimulus;signal transduction;small GTPase mediated signal transduction;transport	binding;GTP binding;guanyl nucleotide binding;guanyl ribonucleotide binding;nucleotide binding;purine nucleotide binding;purine ribonucleoside triphosphate binding;purine ribonucleotide binding;ribonucleotide binding		Amoebiasis;Endocytosis;ko05152;Phagosome
1838	HBG000941	pkm;	pkm	Q92122	Pyruvate kinase muscle isozyme	0.41972	-1.58268	-1.02632	3	-0.729758	0.843943	0.193974	-	-	57.525	alcohol catabolic process;alcohol metabolic process;carbohydrate catabolic process;carbohydrate metabolic process;catabolic process;cellular carbohydrate catabolic process;cellular carbohydrate metabolic process;cellular metabolic process;cellular process;generation of precursor metabolites and energy;glucose catabolic process;glucose metabolic process;glycolysis;hexose catabolic process;hexose m…	adenyl nucleotide binding;adenyl ribonucleotide binding;alkali metal ion binding;ATP binding;binding;catalytic activity;cation binding;ion binding;kinase activity;magnesium ion binding;metal ion binding;nucleotide binding;phosphotransferase activity, alcohol group as acceptor;potassium ion binding;purine nucleotide binding;purine ribonucleoside triphosphate binding;purine ribonucleotide binding;p…		Carbon fixation in photosynthetic organisms;Glycolysis / Gluconeogenesis;Purine metabolism;Pyruvate metabolism;Type II diabetes mellitus
352	HBG012180	calm1;	calm1;Cam	P62155;Q7SZ95	Calmodulin	-1.0668	-0.229726	-0.877194	3	-0.724574	0.35837	0.195561	-	-	16.837		binding;calcium ion binding;cation binding;ion binding;metal ion binding		Alzheimer's disease;Calcium signaling pathway;Gastric acid secretion;Glioma;GnRH signaling pathway;Insulin signaling pathway;ko05152;Long-term potentiation;Melanogenesis;Neurotrophin signaling pathway;Olfactory transduction;Oocyte meiosis;Phosphatidylinositol signaling system;Phototransduction;Phototransduction - fly;Plant-pathogen interaction;Salivary secretion;Vascular smooth muscle contraction
406	HBG014761	rplp2;	MGC154377	Q0IHG1	MGC154377 protein	NaN	-0.453997	-1.32358	2	-0.888788	0.434791	0.196226	-	-	11.655	biosynthetic process;cellular biosynthetic process;cellular macromolecule biosynthetic process;cellular macromolecule metabolic process;cellular metabolic process;cellular process;macromolecule biosynthetic process;macromolecule metabolic process;metabolic process;translational elongation	structural constituent of ribosome;structural molecule activity	cell part;cytoplasmic part;intracellular non-membrane-bounded organelle;intracellular organelle;intracellular part;macromolecular complex;non-membrane-bounded organelle;organelle;ribonucleoprotein complex;ribosome	Ribosome
1219	HBG051854	gstt1;	MGC81156	Q6INS0	MGC81156 protein	-1.1641	-0.609172	NaN	2	-0.886637	0.277465	0.196226	-	-	27.654				Drug metabolism - cytochrome P450;Glutathione metabolism;Metabolism of xenobiotics by cytochrome P450
300	HBG002295	pabpc1;pabpc1;	pabpc1-a;pabpc1-b	P20965;Q6IP09	Polyadenylate-binding protein 1-A;Polyadenylate-binding protein 1-B	0.369463	1.32711	0.445625	3	0.714067	0.434603	0.200424	-	-	70.467	biological regulation;biosynthetic process;cellular biosynthetic process;cellular macromolecule biosynthetic process;cellular macromolecule metabolic process;cellular metabolic process;cellular nitrogen compound metabolic process;cellular process;cellular protein metabolic process;gene silencing;gene silencing by RNA;macromolecule biosynthetic process;macromolecule metabolic process;metabolic pro…	binding;eukaryotic initiation factor 4G binding;mRNA binding;nucleic acid binding;nucleotide binding;poly(A) RNA binding;poly-purine tract binding;protein binding;protein self-association;RNA binding;single-stranded RNA binding;translation initiation factor binding	cell part;cytoplasm;intracellular part;macromolecular complex;polysome;ribonucleoprotein complex	mRNA surveillance pathway;RNA degradation;RNA transport
1797	HBG098156	mapt;	xtp	Q8JIW7;Q8JIW8;Q6AX34	Microtubule-associated protein	1.0327	NaN	0.696226	2	0.864461	0.168236	0.209243	-	-	68.654			cell part;cytoskeletal part;intracellular organelle part;intracellular part;macromolecular complex;microtubule;organelle part;protein complex	Alzheimer's disease;MAPK signaling pathway
1725	HBG000783	rps3a;	rps3a-a	Q801S3	40S ribosomal protein S3a-A	-2.01773	-0.201864	0.115251	3	-0.701449	0.939714	0.210551	-	-	29.941	biosynthetic process;cellular biosynthetic process;cellular macromolecule biosynthetic process;cellular macromolecule metabolic process;cellular metabolic process;cellular process;cellular protein metabolic process;macromolecule biosynthetic process;macromolecule metabolic process;metabolic process;primary metabolic process;protein metabolic process;translation	structural constituent of ribosome;structural molecule activity	cell part;cytosolic small ribosomal subunit;intracellular organelle part;intracellular part;macromolecular complex;organelle part;ribonucleoprotein complex;small ribosomal subunit	Ribosome
214		dpysl3;	dpysl3-a	O13022	Dihydropyrimidinase-related protein 3-A	-0.890803	-0.864153	-0.352201	3	-0.702386	0.247857	0.210551	-	-	62.128	catabolic process;cellular aromatic compound metabolic process;cellular catabolic process;cellular metabolic process;cellular nitrogen compound catabolic process;cellular nitrogen compound metabolic process;cellular process;heterocycle catabolic process;heterocycle metabolic process;metabolic process;nitrogen compound metabolic process;nucleobase catabolic process;nucleobase metabolic process;nuc…	catalytic activity;hydrolase activity;hydrolase activity, acting on carbon-nitrogen (but not peptide) bonds;hydrolase activity, acting on carbon-nitrogen (but not peptide) bonds, in cyclic amides	cell part;cell projection part;cytoplasm;growth cone;intracellular part;site of polarized growth
1468	HBG061815		MGC84172	Q7SZ98;Q6DKC4	Annexin	NaN	1.03414	0.687397	2	0.860766	0.173369	0.210551	-	-	37.635		binding;calcium ion binding;calcium-dependent phospholipid binding;cation binding;enzyme inhibitor activity;enzyme regulator activity;ion binding;lipase inhibitor activity;lipid binding;metal ion binding;phospholipase inhibitor activity;phospholipid binding
1515	HBG003112	acaa2;	acaa2	Q7ZTL1	Acaa2-prov protein	-1.84509	0.288324	-0.534284	3	-0.697018	0.878532	0.21229	-	-	41.906		catalytic activity;transferase activity;transferase activity, transferring acyl groups;transferase activity, transferring acyl groups other than amino-acyl groups		Benzoate degradation;Fatty acid elongation in mitochondria;Fatty acid metabolism;Valine, leucine and isoleucine degradation
1869	HBG016354		SYN I	Q9PUD5	Synapsin I (Fragment)	-1.02434	-0.671979	-0.388946	3	-0.695089	0.259914	0.214046	-	-	45.957	biological regulation;cellular process;establishment of localization;establishment of localization in cell;metabolic process;neurotransmitter secretion;neurotransmitter transport;regulation of biological quality;regulation of neurotransmitter levels;secretion;secretion by cell;signal release;transport	adenyl nucleotide binding;adenyl ribonucleotide binding;ATP binding;binding;catalytic activity;nucleotide binding;purine nucleotide binding;purine ribonucleoside triphosphate binding;purine ribonucleotide binding;ribonucleotide binding	cell part;clathrin-coated vesicle;coated vesicle;cytoplasmic membrane-bounded vesicle;cytoplasmic part;cytoplasmic vesicle;intracellular membrane-bounded organelle;intracellular organelle;intracellular part;membrane-bounded organelle;membrane-bounded vesicle;organelle;synapse part;synaptic vesicle;vesicle
1438	HBG053528		MGC64292	Q7SY99;Q7ZWR8	MGC64292 protein;MGC64292 protein (Fragment);	0.374452	0.971158	0.734022	3	0.693211	0.245308	0.214196	-	-	48.938			extracellular region
341	HBG104982	cct3;	cct3	P50143	T-complex protein 1 subunit gamma	0.0868619	NaN	-1.77924	2	-0.846189	0.93305	0.214196	-	-	60.636	cellular macromolecule metabolic process;cellular metabolic process;cellular process;cellular protein metabolic process;macromolecule metabolic process;metabolic process;primary metabolic process;protein folding;protein metabolic process	adenyl nucleotide binding;adenyl ribonucleotide binding;ATP binding;binding;nucleotide binding;purine nucleotide binding;purine ribonucleoside triphosphate binding;purine ribonucleotide binding;ribonucleotide binding	cell part;cytoplasm;intracellular part
774		loc100498624;	MGC86492	Q66IN5	MGC86492 protein	-1.19942	-0.358242	-0.479218	3	-0.678961	0.371321	0.217886	-	-	70.224
1307	HBG005187	rpl14;	MGC83076	Q6NTR4	MGC83076 protein	-1.4387	-1.32677	0.727998	3	-0.679157	0.996058	0.217886	-	-	16.107	biosynthetic process;cellular biosynthetic process;cellular macromolecule biosynthetic process;cellular macromolecule metabolic process;cellular metabolic process;cellular process;cellular protein metabolic process;macromolecule biosynthetic process;macromolecule metabolic process;metabolic process;primary metabolic process;protein metabolic process;translation	structural constituent of ribosome;structural molecule activity	cell part;cytoplasmic part;intracellular non-membrane-bounded organelle;intracellular organelle;intracellular part;macromolecular complex;non-membrane-bounded organelle;organelle;ribonucleoprotein complex;ribosome	Ribosome
1542	HBG006217	klc1;	klc1	Q7ZWP7	Kns2-prov protein	0.858637	0.0476761	1.13178	3	0.679365	0.46038	0.217886	-	-	61.441		catalytic activity;hydrolase activity;hydrolase activity, acting on acid anhydrides;hydrolase activity, acting on acid anhydrides, in phosphorus-containing anhydrides;microtubule motor activity;motor activity;nucleoside-triphosphatase activity;pyrophosphatase activity	cell part;cytoskeletal part;intracellular organelle part;intracellular part;kinesin complex;macromolecular complex;microtubule associated complex;organelle part;protein complex
1480	HBG057827	atp6v1g1;	atp6v1g1	Q7SZT3	Atp6v1g1 protein	NaN	1.66559	0	2	0.832797	0.832797	0.217886	-	-	13.506	cation transport;establishment of localization;hydrogen transport;ion transport;monovalent inorganic cation transport;proton transport;transport	catalytic activity;hydrolase activity;hydrolase activity, acting on acid anhydrides;hydrolase activity, acting on acid anhydrides, catalyzing transmembrane movement of substances;transmembrane transporter activity;transporter activity	cell part;cytoplasmic part;intracellular organelle part;intracellular part;macromolecular complex;membrane part;organelle part;protein complex;proton-transporting two-sector ATPase complex;proton-transporting V-type ATPase complex;vacuolar part;vacuolar proton-transporting V-type ATPase complex	Collecting duct acid secretion;Epithelial cell signaling in Helicobacter pylori infection;Oxidative phosphorylation;Phagosome;Rheumatoid arthritis;Vibrio cholerae infection
1608	HBG004805	nell2;	nell2	Q7ZXL5	Protein kinase C-binding protein NELL2	-1.65019	0.264066	-0.644817	3	-0.676981	0.781824	0.219723	-	-	91.051		binding;calcium ion binding;cation binding;ion binding;metal ion binding	extracellular region
1600	HBG001104	eif5a;	eif5a	Q7ZXG3	Eukaryotic translation initiation factor 5A (eIF-5A)	-1.64178	-0.577904	0.198716	3	-0.673657	0.754425	0.219936	-	-	16.704	amine biosynthetic process;amine metabolic process;biological regulation;biosynthetic process;carboxylic acid biosynthetic process;carboxylic acid metabolic process;cellular amine metabolic process;cellular amino acid biosynthetic process;cellular amino acid metabolic process;cellular biosynthetic process;cellular ketone metabolic process;cellular macromolecule metabolic process;cellular metaboli…	binding;nucleic acid binding;ribonucleoprotein binding;ribosome binding;RNA binding;translation elongation factor activity;translation factor activity, nucleic acid binding
1780	HBG007231	rpl12;	rpl12	Q8AVW0	Rpl12-prov protein	0.150611	NaN	1.50459	2	0.827601	0.67699	0.219936	-	-	17.793	biosynthetic process;cellular biosynthetic process;cellular macromolecule biosynthetic process;cellular macromolecule metabolic process;cellular metabolic process;cellular process;cellular protein metabolic process;macromolecule biosynthetic process;macromolecule metabolic process;metabolic process;primary metabolic process;protein metabolic process;translation	structural constituent of ribosome;structural molecule activity	cell part;cytoplasmic part;intracellular non-membrane-bounded organelle;intracellular organelle;intracellular part;macromolecular complex;non-membrane-bounded organelle;organelle;ribonucleoprotein complex;ribosome	Ribosome
1556	HBG000410			Q7ZWW3	Ferritin	-0.540359	-0.050385	-1.419	3	-0.669914	0.566195	0.221804	-	-	20.68	biological regulation;cation homeostasis;cation transport;cellular cation homeostasis;cellular chemical homeostasis;cellular homeostasis;cellular ion homeostasis;cellular iron ion homeostasis;cellular metal ion homeostasis;cellular process;chemical homeostasis;establishment of localization;homeostatic process;ion homeostasis;ion transport;iron ion homeostasis;iron ion transport;metal ion homeosta…	binding;catalytic activity;cation binding;ferric iron binding;ion binding;iron ion binding;metal ion binding;oxidoreductase activity;transition metal ion binding		Mineral absorption;Porphyrin and chlorophyll metabolism
942	HBG050448	acad9;	acad9-prov	Q6DDF2	Acad9-prov protein	0.603794	0.171877	1.22569	3	0.667121	0.432542	0.223689	-	-	68.429		acyl-CoA dehydrogenase activity;binding;catalytic activity;coenzyme binding;cofactor binding;flavin adenine dinucleotide binding;oxidoreductase activity;oxidoreductase activity, acting on the CH-CH group of donors		Geraniol degradation;Naphthalene degradation
67	HBG100147	vcan;	vcan	A2TBB3;G9HMR8;A8WAA2;A8WAA4;A8WAA5;A8WAA3	Chondroitin sulfate proteoglycan 2;Chondroitin sulfate proteoglycan 2 isoform V1c;Chondroitin sulfate proteoglycan 2 variant V1a;Chondroitin sulfate proteoglycan 2 variant V2a;Chondroitin sulfate proteoglycan 2 variant V2b;Chondroitin sulfate proteoglycan 2 variant V1b;	1.16441	0.481584	0.354838	3	0.666943	0.355546	0.223967	-	-	421.11	biological adhesion;cell adhesion;cellular process	binding;calcium ion binding;carbohydrate binding;cation binding;glycosaminoglycan binding;hyaluronic acid binding;ion binding;metal ion binding;pattern binding;polysaccharide binding		Cell adhesion molecules (CAMs)
728	HBG052685		Nucb	Q63ZJ4	Nucb protein	-0.813162	-0.695266	-0.476228	3	-0.661552	0.139603	0.223967	-	-	54.301		binding;calcium ion binding;cation binding;ion binding;metal ion binding
1460	HBG054037	stmn1;	stmn1	Q7SZ34	Stathmin	1.37729	1.20239	-0.606927	3	0.657585	0.896991	0.227813	-	-	16.749	biological regulation;regulation of biological process;regulation of cellular component organization;regulation of cellular process;regulation of cytoskeleton organization;regulation of microtubule cytoskeleton organization;regulation of microtubule polymerization or depolymerization;regulation of microtubule-based process;regulation of organelle organization			MAPK signaling pathway
204	HBG000286	prdx2;	MGC83078;PRDX2	Q6ING3;G3GBS3	MGC83078 protein;Peroxiredoxin 2;	-0.946553	-0.660399	NaN	2	-0.803476	0.143077	0.227813	-	-	22.439		antioxidant activity;catalytic activity;oxidoreductase activity;oxidoreductase activity, acting on paired donors, with incorporation or reduction of molecular oxygen;peroxiredoxin activity
823	HBG056619	rpl23a;	MGC85348	Q66KX3	MGC85348 protein	NaN	0.256417	1.33853	2	0.797474	0.541057	0.229906	-	-	17.674	biosynthetic process;cellular biosynthetic process;cellular macromolecule biosynthetic process;cellular macromolecule metabolic process;cellular metabolic process;cellular process;cellular protein metabolic process;macromolecule biosynthetic process;macromolecule metabolic process;metabolic process;primary metabolic process;protein metabolic process;translation	binding;nucleotide binding;structural constituent of ribosome;structural molecule activity	cell part;cytoplasmic part;intracellular non-membrane-bounded organelle;intracellular organelle;intracellular part;macromolecular complex;non-membrane-bounded organelle;organelle;ribonucleoprotein complex;ribosome	Ribosome
1108	HBG053117	pa2g4;	MGC80858	Q6GNV0	MGC80858 protein	-0.234483	0.945389	1.22506	3	0.645322	0.632507	0.231063	-	-	43.47	cellular process
1536	HBG051082	cotl1;	cotl1	Q7ZWM5	Cotl1-prov protein	-0.0177018	NaN	1.6081	2	0.7952	0.812901	0.231063	-	-	16.26			cell part;intracellular
323	HBG018006	thbs1;	thbs1;LOC779026	P35448;Q5M980	Thrombospondin-1	-0.17328	-0.520499	-1.24019	3	-0.644656	0.444323	0.235697	-	-	130.02	biological adhesion;cell adhesion;cellular process	binding;calcium ion binding;carbohydrate binding;cation binding;glycosaminoglycan binding;heparin binding;ion binding;metal ion binding;pattern binding;polysaccharide binding	extracellular region
305	HBG004448	rps20;	rps20	P23403	40S ribosomal protein S20	0.545831	1.01316	NaN	2	0.779496	0.233665	0.241156	-	-	13.356	biosynthetic process;cellular biosynthetic process;cellular macromolecule biosynthetic process;cellular macromolecule metabolic process;cellular metabolic process;cellular process;cellular protein metabolic process;macromolecule biosynthetic process;macromolecule metabolic process;metabolic process;primary metabolic process;protein metabolic process;translation	binding;nucleic acid binding;RNA binding;structural constituent of ribosome;structural molecule activity	cell part;intracellular organelle part;intracellular part;macromolecular complex;organelle part;ribonucleoprotein complex;small ribosomal subunit	Ribosome
1548	HBG050603	atp1b3;	atp1b3	Q7ZWT4	Sodium/potassium-transporting ATPase subunit beta	0.672296	1.51794	-0.304554	3	0.628562	0.744674	0.243837	-	-	31.477	cation transport;establishment of localization;ion transport;metal ion transport;monovalent inorganic cation transport;potassium ion transport;sodium ion transport;transport		cell part;macromolecular complex;membrane part;plasma membrane part;protein complex;sodium:potassium-exchanging ATPase complex	Aldosterone-regulated sodium reabsorption;Bile secretion;Carbohydrate digestion and absorption;Cardiac muscle contraction;Endocrine and other factor-regulated calcium reabsorption;Gastric acid secretion;Mineral absorption;Pancreatic secretion;Protein digestion and absorption;Proximal tubule bicarbonate reclamation;Salivary secretion
1226	HBG014779	set;set;	MGC64240;set	Q6INZ4;Q9PVV6;Q9PVV5;Q6PGT4	MGC64240 protein;TAF-Ibeta1;TAF-Ibeta2;MGC64240 protein	-1.12362	-0.05384	-0.716236	3	-0.631233	0.440854	0.243837	-	-	32.344	cellular component assembly;cellular component assembly at cellular level;cellular component organization;cellular component organization at cellular level;cellular component organization or biogenesis;cellular component organization or biogenesis at cellular level;cellular macromolecular complex assembly;cellular macromolecular complex subunit organization;cellular process;chromatin organization…		cell part;intracellular membrane-bounded organelle;intracellular organelle;intracellular part;membrane-bounded organelle;nucleus;organelle
1804	HBG052484	mmp2;	mmp2;mmp2-prov	Q8UUZ3;Q7SYA5;Q6GQI1	Matrix metalloproteinase;Mmp2 protein;Mmp2-prov protein (Fragment)	NaN	-1.19242	-0.363185	2	-0.777801	0.414615	0.243837	-	-	74.272	macromolecule metabolic process;metabolic process;primary metabolic process;protein metabolic process;proteolysis	binding;catalytic activity;cation binding;endopeptidase activity;hydrolase activity;ion binding;metal ion binding;metalloendopeptidase activity;metallopeptidase activity;peptidase activity;peptidase activity, acting on L-amino acid peptides;transition metal ion binding;zinc ion binding	extracellular matrix;extracellular region part	Bladder cancer;GnRH signaling pathway;Leukocyte transendothelial migration;Pathways in cancer
526	HBG000968	fscn1;	LOC397934;fscn	Q4QR37;Q91837	Fascin	-1.13482	NaN	-0.396648	2	-0.765736	0.369087	0.248206	-	-	53.126	actin cytoskeleton organization;actin filament-based process;cellular component organization;cellular component organization at cellular level;cellular component organization or biogenesis;cellular component organization or biogenesis at cellular level;cellular process;cytoskeleton organization;organelle organization	actin binding;actin filament binding;binding;cytoskeletal protein binding;protein binding	actin cytoskeleton;cell part;cytoplasm;cytoskeleton;intracellular non-membrane-bounded organelle;intracellular organelle;intracellular part;non-membrane-bounded organelle;organelle
682	HBG107363		LOC495277	Q5XGL4	Proteasome subunit alpha type	-1.39346	0.0651732	-0.525304	3	-0.617865	0.599072	0.252471	-	-	27.336	catabolic process;cellular catabolic process;cellular macromolecule catabolic process;cellular macromolecule metabolic process;cellular metabolic process;cellular process;macromolecule catabolic process;macromolecule metabolic process;metabolic process;modification-dependent macromolecule catabolic process;modification-dependent protein catabolic process;primary metabolic process;protein metaboli…	catalytic activity;endopeptidase activity;hydrolase activity;peptidase activity;peptidase activity, acting on L-amino acid peptides;threonine-type endopeptidase activity;threonine-type peptidase activity	cell part;cytoplasm;intracellular membrane-bounded organelle;intracellular organelle;intracellular part;macromolecular complex;membrane-bounded organelle;nucleus;organelle;proteasome core complex, alpha-subunit complex;protein complex	Proteasome
174	HBG000559	unnamed;	3a;MASP	Q8AXR1;B7ZRP7;Q6GPF9;Q9PU71	Mannose-binding lectin-associated serine protease-3a;Mannose-binding lectin-associated serine protease-3a;MASP1/3a protein;Mannose-binding protein-associated serine protease (MASP)	NaN	-1.06568	-0.439315	2	-0.752496	0.31318	0.252471	-	-	80.958	activation of immune response;biological regulation;complement activation;humoral immune response;immune effector process;immune response;immune system process;macromolecule metabolic process;metabolic process;positive regulation of biological process;positive regulation of immune response;positive regulation of immune system process;positive regulation of response to stimulus;primary metabolic p…	binding;calcium ion binding;catalytic activity;cation binding;endopeptidase activity;hydrolase activity;ion binding;metal ion binding;peptidase activity;peptidase activity, acting on L-amino acid peptides;serine hydrolase activity;serine-type endopeptidase activity;serine-type peptidase activity	extracellular region	Complement and coagulation cascades;Staphylococcus aureus infection
790	HBG050485	aldh7a1;	MGC83352	Q66J16	MGC83352 protein	0.966002	0.537932	NaN	2	0.751967	0.214035	0.252471	-	-	55.139		catalytic activity;oxidoreductase activity;oxidoreductase activity, acting on the aldehyde or oxo group of donors;oxidoreductase activity, acting on the aldehyde or oxo group of donors, NAD or NADP as acceptor		Arginine and proline metabolism;Ascorbate and aldarate metabolism;beta-Alanine metabolism;Fatty acid metabolism;Glycerolipid metabolism;Glycine, serine and threonine metabolism;Glycolysis / Gluconeogenesis;Histidine metabolism;Lysine biosynthesis;Lysine degradation;Propanoate metabolism;Pyruvate metabolism;Tryptophan metabolism;Valine, leucine and isoleucine degradation
395	HBG082591	hebp2;	LOC734151;LOC733348	Q4ZJ76;Q0D264;Q3KQ08	SOUL/heme-binding protein;LOC734151 protein;LOC733348 protein (Fragment)	-0.790206	0.297606	-1.34898	3	-0.61386	0.683683	0.254368	-	-	23.238
1009	HBG061381	atpif1;	MGC82059	Q6DJL4	MGC82059 protein	-1.11578	-0.360086	NaN	2	-0.737934	0.377849	0.26293	-	-	12.349	biological regulation;negative regulation of biological process;negative regulation of catalytic activity;negative regulation of cellular metabolic process;negative regulation of cellular process;negative regulation of metabolic process;negative regulation of molecular function;negative regulation of nitrogen compound metabolic process;negative regulation of nucleobase-containing compound metabol…	enzyme inhibitor activity;enzyme regulator activity	cell part;cytoplasmic part;intracellular membrane-bounded organelle;intracellular organelle;intracellular part;membrane-bounded organelle;mitochondrion;organelle
1045	HBG051738		MGC84105	Q6GLZ2	MGC84105 protein	1.42856	0.0402305	NaN	2	0.734394	0.694163	0.26293	-	-	57.372	carbohydrate metabolic process;metabolic process;N-glycan processing;oligosaccharide metabolic process;primary metabolic process			Protein processing in endoplasmic reticulum
1136	HBG005557	hadha;	MGC82638	Q6GPS9	MGC82638 protein	0.339277	NaN	1.13125	2	0.735264	0.395987	0.26293	-	-	82.359	carboxylic acid catabolic process;carboxylic acid metabolic process;catabolic process;cellular catabolic process;cellular ketone metabolic process;cellular lipid catabolic process;cellular lipid metabolic process;cellular metabolic process;cellular process;fatty acid beta-oxidation;fatty acid catabolic process;fatty acid metabolic process;fatty acid oxidation;lipid catabolic process;lipid metabol…	3-hydroxyacyl-CoA dehydrogenase activity;binding;carbon-oxygen lyase activity;catalytic activity;coenzyme binding;cofactor binding;enoyl-CoA hydratase activity;hydro-lyase activity;lyase activity;oxidoreductase activity;oxidoreductase activity, acting on CH-OH group of donors;oxidoreductase activity, acting on the CH-OH group of donors, NAD or NADP as acceptor	cell part;cytoplasmic part;fatty acid beta-oxidation multienzyme complex;intracellular organelle part;intracellular part;macromolecular complex;mitochondrial part;organelle part;protein complex	Aminobenzoate degradation;Benzoate degradation;beta-Alanine metabolism;Biosynthesis of unsaturated fatty acids;Butanoate metabolism;Caprolactam degradation;Fatty acid elongation in mitochondria;Fatty acid metabolism;Lysine degradation;Propanoate metabolism;Tryptophan metabolism;Valine, leucine and isoleucine degradation
29	HBG008331	ptx3;	LOC100036916	A1L2Q0	LOC100036916 protein	NaN	-1.26822	-0.202357	2	-0.735287	0.532929	0.26293	-	-	46.396
1512	HBG051845	hspa8;	MGC53952;hsc70.II;hsc70.I	Q7ZTK6;Q91993;Q91624	MGC53952 protein;Heat shock cognate 70.II (Heat shock cognate 70.II protein);Heat shock cognate 70.I	0.413533	0.515015	0.855525	3	0.594691	0.189033	0.26529	-	-	70.791	response to stimulus;response to stress	adenyl nucleotide binding;adenyl ribonucleotide binding;ATP binding;binding;nucleotide binding;purine nucleotide binding;purine ribonucleoside triphosphate binding;purine ribonucleotide binding;ribonucleotide binding		Antigen processing and presentation;Endocytosis;MAPK signaling pathway;Measles;Protein processing in endoplasmic reticulum;Spliceosome;Toxoplasmosis
1347	HBG005633	pmp2;	MGC68491	Q6P705;Q7SZ65	MGC68491 protein;Uncharacterized protein (Fragment);	0.0494801	1.40432	NaN	2	0.726902	0.677422	0.269136	-	-	14.832		binding;lipid binding;transporter activity
1474	HBG009351	rhoa;	RhoA	Q8JHE2;Q7SZA9;Q9W760	Small GTPase RhoA;MGC64296 protein;Small Rho-like GTPase RhoA	-0.414282	-0.017271	-1.28534	3	-0.572297	0.529607	0.286403	-	-	21.949	biological regulation;cellular process;cellular response to stimulus;intracellular signal transduction;regulation of biological process;regulation of cellular process;response to stimulus;signal transduction;small GTPase mediated signal transduction	binding;GTP binding;guanyl nucleotide binding;guanyl ribonucleotide binding;nucleotide binding;purine nucleotide binding;purine ribonucleoside triphosphate binding;purine ribonucleotide binding;ribonucleotide binding	cell part;intracellular;membrane	Adherens junction;Axon guidance;Bacterial invasion of epithelial cells;Chemokine signaling pathway;Colorectal cancer;Endocytosis;Focal adhesion;ko05152;Leukocyte transendothelial migration;Neurotrophin signaling pathway;Pancreatic secretion;Pathogenic Escherichia coli infection;Pathways in cancer;Regulation of actin cytoskeleton;T cell receptor signaling pathway;TGF-beta signaling pathway;Tight j…
625	HBG004446			Q5M999	Proteasome subunit beta type	1.24626	-0.376108	0.854468	3	0.574872	0.691205	0.286403	-	-	23.03	macromolecule metabolic process;metabolic process;primary metabolic process;protein metabolic process;proteolysis;proteolysis involved in cellular protein catabolic process	catalytic activity;endopeptidase activity;hydrolase activity;peptidase activity;peptidase activity, acting on L-amino acid peptides;threonine-type endopeptidase activity;threonine-type peptidase activity	cell part;cytoplasm;intracellular membrane-bounded organelle;intracellular organelle;intracellular part;macromolecular complex;membrane-bounded organelle;nucleus;organelle;proteasome core complex;protein complex
5	HBG004298	atp1a1;	atp1a1a.1;atp1a1	A0JMR3;Q92123;Q6IP41	Sodium/potassium-transporting ATPase subunit alpha-1	1.52188	NaN	-0.113588	2	0.704144	0.817733	0.286403	-	-	112.9	ATP biosynthetic process;ATP metabolic process;biosynthetic process;cellular biosynthetic process;cellular metabolic process;cellular nitrogen compound biosynthetic process;cellular nitrogen compound metabolic process;cellular process;heterocycle biosynthetic process;heterocycle metabolic process;metabolic process;nitrogen compound metabolic process;nucleobase-containing compound biosynthetic pro…	active transmembrane transporter activity;adenyl nucleotide binding;adenyl ribonucleotide binding;ATP binding;ATPase activity;ATPase activity, coupled;ATPase activity, coupled to movement of substances;ATPase activity, coupled to transmembrane movement of ions;ATPase activity, coupled to transmembrane movement of ions, phosphorylative mechanism;ATPase activity, coupled to transmembrane movement o…	cell part;integral to membrane;intrinsic to membrane;membrane;membrane part;plasma membrane	Aldosterone-regulated sodium reabsorption;Bile secretion;Carbohydrate digestion and absorption;Cardiac muscle contraction;Endocrine and other factor-regulated calcium reabsorption;Gastric acid secretion;Mineral absorption;Pancreatic secretion;Protein digestion and absorption;Proximal tubule bicarbonate reclamation;Salivary secretion
997	HBG002565	rpl6;	MGC84358	Q6DJF7	60S ribosomal protein L6	1.15951	0.242467	NaN	2	0.700987	0.45852	0.286845	-	-	29.67	biosynthetic process;cellular biosynthetic process;cellular macromolecule biosynthetic process;cellular macromolecule metabolic process;cellular metabolic process;cellular process;cellular protein metabolic process;macromolecule biosynthetic process;macromolecule metabolic process;metabolic process;primary metabolic process;protein metabolic process;translation	structural constituent of ribosome;structural molecule activity	cell part;cytoplasmic part;intracellular non-membrane-bounded organelle;intracellular organelle;intracellular part;macromolecular complex;non-membrane-bounded organelle;organelle;ribonucleoprotein complex;ribosome	Ribosome
951	HBG050603		atpb-3;atp1b3	Q6DDQ4;P21188	Sodium/potassium-transporting ATPase subunit beta-3	0.06865	-1.47633	-0.304554	3	-0.570743	0.65822	0.287002	-	-	31.543	cation transport;establishment of localization;ion transport;metal ion transport;monovalent inorganic cation transport;potassium ion transport;sodium ion transport;transport		cell part;macromolecular complex;membrane part;plasma membrane part;protein complex;sodium:potassium-exchanging ATPase complex	Aldosterone-regulated sodium reabsorption;Bile secretion;Carbohydrate digestion and absorption;Cardiac muscle contraction;Endocrine and other factor-regulated calcium reabsorption;Gastric acid secretion;Mineral absorption;Pancreatic secretion;Protein digestion and absorption;Proximal tubule bicarbonate reclamation;Salivary secretion
948	HBG104903	acadl;	acadl-prov	Q6DDM7	Acadl-prov protein	-0.970863	0	-0.726734	3	-0.565866	0.412353	0.289362	-	-	49.274		acyl-CoA dehydrogenase activity;binding;catalytic activity;coenzyme binding;cofactor binding;flavin adenine dinucleotide binding;oxidoreductase activity;oxidoreductase activity, acting on the CH-CH group of donors		Fatty acid metabolism;PPAR signaling pathway
662	HBG052772	nrn1;nrn1;	nrn1-a;nrn1-b	Q90ZM9;Q5U523	Neuritin-A;Neuritin-B	0.743802	0.95316	0.0041844	3	0.567049	0.407079	0.291737	-	-	15.889	anatomical structure development;developmental process;nervous system development;system development		anchored to membrane;cell part;intrinsic to membrane;membrane;membrane part;plasma membrane
672	HBG000089	tubb3;	LOC495319	Q5U5A4	LOC495319 protein	-0.712095	NaN	-0.657702	2	-0.684899	0.0271965	0.293253	-	-	50.341	cellular component assembly;cellular component assembly at cellular level;cellular component organization;cellular component organization at cellular level;cellular component organization or biogenesis;cellular component organization or biogenesis at cellular level;cellular macromolecular complex assembly;cellular macromolecular complex subunit organization;cellular process;cellular protein compl…	binding;catalytic activity;GTP binding;GTPase activity;guanyl nucleotide binding;guanyl ribonucleotide binding;hydrolase activity;hydrolase activity, acting on acid anhydrides;hydrolase activity, acting on acid anhydrides, in phosphorus-containing anhydrides;nucleoside-triphosphatase activity;nucleotide binding;purine nucleotide binding;purine ribonucleoside triphosphate binding;purine ribonucleo…	cell part;cytoplasm;cytoskeletal part;intracellular organelle part;intracellular part;macromolecular complex;microtubule;organelle part;protein complex	Gap junction;Pathogenic Escherichia coli infection;Phagosome
1457	HBG106842	gstm1;	gstm1	Q7SZ23;Q90WM9	Gstm2-prov protein;Glutathione S-transferase (EC 2.5.1.18);	-1.23818	-0.131973	NaN	2	-0.685078	0.553105	0.293253	-	-	25.391		catalytic activity;glutathione transferase activity;transferase activity;transferase activity, transferring alkyl or aryl (other than methyl) groups		Drug metabolism - cytochrome P450;Glutathione metabolism;Metabolism of xenobiotics by cytochrome P450
1242	HBG002834	calu;	calu	Q6IP82	Calumenin	-0.842022	0.218911	-1.04553	3	-0.556213	0.554357	0.294788	-	-	37.055		binding;calcium ion binding;cation binding;ion binding;metal ion binding	cell part;cytoplasmic membrane-bounded vesicle;cytoplasmic part;cytoplasmic vesicle;endoplasmic reticulum lumen;endoplasmic reticulum part;extracellular region;intracellular membrane-bounded organelle;intracellular organelle;intracellular organelle lumen;intracellular organelle part;intracellular part;melanosome;membrane-bounded organelle;membrane-bounded vesicle;membrane-enclosed lumen;organelle…
807	HBG009812	qpct;	MGC84238	Q66KH1	MGC84238 protein	0.102611	-0.589716	-1.16781	3	-0.551638	0.519345	0.297203	-	-	41.152	macromolecule metabolic process;metabolic process;primary metabolic process;protein metabolic process;proteolysis	catalytic activity;hydrolase activity;peptidase activity
268	HBG001860	npm1;	npm1	P07222;Q7ZTP6	Nucleophosmin	-1.28534	-0.403653	0.0509911	3	-0.546002	0.554764	0.300343	-	-	33.532	biological regulation;cellular macromolecule metabolic process;cellular metabolic process;cellular nitrogen compound metabolic process;cellular process;cellular response to stimulus;cellular response to stress;DNA metabolic process;DNA repair;macromolecule metabolic process;metabolic process;nitrogen compound metabolic process;nucleic acid metabolic process;nucleobase-containing compound metaboli…	binding;nucleic acid binding;RNA binding	cell part;cytoplasm;intracellular non-membrane-bounded organelle;intracellular organelle;intracellular organelle part;intracellular part;non-membrane-bounded organelle;nuclear part;nucleolus;nucleoplasm;organelle;organelle part
1281	HBG000089	tuba1a;	MGC81323	Q6NRV3	MGC81323 protein	0.786301	0.2458	0.600077	3	0.544059	0.224186	0.300343	-	-	50.199	cellular component assembly;cellular component assembly at cellular level;cellular component organization;cellular component organization at cellular level;cellular component organization or biogenesis;cellular component organization or biogenesis at cellular level;cellular macromolecular complex assembly;cellular macromolecular complex subunit organization;cellular process;cellular protein compl…	binding;catalytic activity;GTP binding;GTPase activity;guanyl nucleotide binding;guanyl ribonucleotide binding;hydrolase activity;hydrolase activity, acting on acid anhydrides;hydrolase activity, acting on acid anhydrides, in phosphorus-containing anhydrides;nucleoside-triphosphatase activity;nucleotide binding;purine nucleotide binding;purine ribonucleoside triphosphate binding;purine ribonucleo…	cell part;cytoplasm;cytoskeletal part;intracellular organelle part;intracellular part;macromolecular complex;microtubule;organelle part;protein complex	Gap junction;Pathogenic Escherichia coli infection;Phagosome
228	HBG006681	syp;	syp	O57343	Synaptophysin (Syp-A protein)	0.17622	0.539237	0.918722	3	0.544726	0.30315	0.300343	-	-	33.625		transporter activity	cell part;clathrin-coated vesicle;coated vesicle;cytoplasmic membrane-bounded vesicle;cytoplasmic part;cytoplasmic vesicle;integral to membrane;intracellular membrane-bounded organelle;intracellular organelle;intracellular part;intrinsic to membrane;membrane part;membrane-bounded organelle;membrane-bounded vesicle;organelle;synapse part;synaptic vesicle;vesicle
855	HBG011513	ctsv;	MGC81823	Q68F41	MGC81823 protein	NaN	-0.249005	-1.07051	2	-0.659757	0.410752	0.308429	-	-	37.648	macromolecule metabolic process;metabolic process;primary metabolic process;protein metabolic process;proteolysis	catalytic activity;cysteine-type peptidase activity;hydrolase activity;peptidase activity;peptidase activity, acting on L-amino acid peptides		Antigen processing and presentation;Lysosome;Phagosome;Rheumatoid arthritis
1767	HBG000277	gnb2l1;	LOC446289;RACK1;LOC495666	Q8AVP6;Q9W7I1;Q5U275	Gnb2l1-prov protein (LOC446289 protein);Activated protein kinase C receptor;LOC495666 protein	0.0362155	-0.762964	-0.884125	3	-0.536958	0.408302	0.31184	-	-	35.068		catalytic activity;kinase activity;transferase activity;transferase activity, transferring phosphorus-containing groups	cell body;cell part;cytoplasm;intracellular part;neuronal cell body	Measles
7	HBG019157	plscr2;	plscr2	A0JMY8	Plscr2 protein	-0.575058	1.02423	1.16206	3	0.537077	0.788409	0.31184	-	-	38.53
1170	HBG014761		MGC80163	Q6GQC6	MGC80163 protein	NaN	-1.47773	0.181575	2	-0.648076	0.82965	0.31184	-	-	11.632	biosynthetic process;cellular biosynthetic process;cellular macromolecule biosynthetic process;cellular macromolecule metabolic process;cellular metabolic process;cellular process;macromolecule biosynthetic process;macromolecule metabolic process;metabolic process;translational elongation	structural constituent of ribosome;structural molecule activity	cell part;cytoplasmic part;intracellular non-membrane-bounded organelle;intracellular organelle;intracellular part;macromolecular complex;non-membrane-bounded organelle;organelle;ribonucleoprotein complex;ribosome	Ribosome
1615	HBG004493			Q7ZXN8	Rbp4-prov protein	NaN	-0.430626	-0.867424	2	-0.649025	0.218399	0.31184	-	-	22.681		binding;isoprenoid binding;lipid binding;retinoid binding;transporter activity	extracellular region
641	HBG000715	tgfbi;	LOC495971	Q5PQ61	LOC495971 protein	0.111117	0.590485	0.8704	3	0.524	0.313521	0.315259	-	-	73.938
1792			reln	Q8AXK6	Reelin (Fragment)	-0.684587	-0.489945	-0.376104	3	-0.516879	0.12737	0.315259	-	-	48.739
238				O73676	Lens specific	-0.780269	1.2701	1.05637	3	0.515402	0.920323	0.315259	-	-	10.233
1673	HBG023924			Q7ZYE1	p44s10-prov protein	-0.684152	-0.488326	-0.3766	3	-0.516359	0.127113	0.315259	-	-	45.705				Proteasome
113	HBG108297		LOC100127332	A9JS79	Proteasome subunit beta type	0.261617	-1.03077	-0.781259	3	-0.516803	0.559772	0.315259	-	-	27.887	macromolecule metabolic process;metabolic process;primary metabolic process;protein metabolic process;proteolysis;proteolysis involved in cellular protein catabolic process	catalytic activity;endopeptidase activity;hydrolase activity;peptidase activity;peptidase activity, acting on L-amino acid peptides;threonine-type endopeptidase activity;threonine-type peptidase activity	cell part;cytoplasm;intracellular membrane-bounded organelle;intracellular organelle;intracellular part;macromolecular complex;membrane-bounded organelle;nucleus;organelle;proteasome core complex;protein complex
1557	HBG006908	clu;	clu	Q7ZWW4;I4CJW1	Clusterin	0.806703	-0.727358	1.46466	3	0.514669	0.918404	0.315259	-	-	51.086	cell death;cellular process;death
1798	HBG055071	sema3a;	sema3a	Q8JIW9	Semaphorin 3A	0.417248	0.296064	0.8159	3	0.509737	0.222071	0.315259	-	-	89.318	developmental process;multicellular organismal development;multicellular organismal process	receptor activity	cell part;membrane	Axon guidance
1699	HBG000023	slc3a2;	slc3a2	Q7ZYQ1	MGC53951 protein	-0.591323	NaN	-0.687702	2	-0.639513	0.0481895	0.315259	-	-	59.944	carbohydrate metabolic process;metabolic process;primary metabolic process	binding;catalytic activity;cation binding;ion binding		Protein digestion and absorption
627	HBG052797	itgbl1;	itgbl1	Q5M9B3	Integrin beta-like protein 1	NaN	0.346126	0.911393	2	0.628759	0.282633	0.315259	-	-	53.129			extracellular region
1158	HBG006548	ndufa4;ndufa4;	MGC80253;LOC494634	Q6GQ91;Q641S0	MGC80253 protein;LOC494634 protein;	-1.05415	-0.210282	NaN	2	-0.632217	0.421935	0.315259	-	-	9.645				Alzheimer's disease;Huntington's disease;Oxidative phosphorylation;Parkinson's disease
1513	HBG000951	got1;	got1	Q7ZTK9	Aspartate aminotransferase	0.625467	0.643923	NaN	2	0.634695	0.009228	0.315259	-	-	46.07	amine metabolic process;biosynthetic process;carboxylic acid metabolic process;cellular amine metabolic process;cellular amino acid metabolic process;cellular ketone metabolic process;cellular metabolic process;cellular nitrogen compound metabolic process;cellular process;metabolic process;nitrogen compound metabolic process;organic acid metabolic process;oxoacid metabolic process;primary metabol…	binding;catalytic activity;cofactor binding;L-aspartate:2-oxoglutarate aminotransferase activity;L-phenylalanine aminotransferase activity;L-phenylalanine:2-oxoglutarate aminotransferase activity;pyridoxal phosphate binding;transaminase activity;transferase activity;transferase activity, transferring nitrogenous groups;vitamin B6 binding;vitamin binding		Alanine, aspartate and glutamate metabolism;Arginine and proline metabolism;Cysteine and methionine metabolism;Phenylalanine metabolism;Phenylalanine, tyrosine and tryptophan biosynthesis;Tyrosine metabolism
257	HBG002195	rps3;	rps3-a	P02350	40S ribosomal protein S3-A	-0.085486	1.4304	0.18843	3	0.511116	0.659583	0.316173	-	-	27.001	biosynthetic process;cellular biosynthetic process;cellular macromolecule biosynthetic process;cellular macromolecule metabolic process;cellular metabolic process;cellular process;cellular protein metabolic process;macromolecule biosynthetic process;macromolecule metabolic process;metabolic process;primary metabolic process;protein metabolic process;translation	binding;nucleic acid binding;RNA binding;structural constituent of ribosome;structural molecule activity	cell part;intracellular organelle part;intracellular part;macromolecular complex;organelle part;ribonucleoprotein complex;small ribosomal subunit	Ribosome
720	HBG050423	ywhab;	ywhab-a	Q5XHK2;P29309	14-3-3 protein beta/alpha-A;14-3-3-like protein	-0.078176	-0.280734	-1.17009	3	-0.509666	0.474255	0.316173	-	-	27.759			cell part;cytoplasm;intracellular part	Cell cycle;Neurotrophin signaling pathway;Oocyte meiosis
618	HBG023134	rtn4;	Nogo;RTN4	Q5JBS0;Q6JRV2;Q6JRV0;Q6JRV1	Reticulon;Reticulon;Reticulon;Reticulon	0.747026	-0.294112	1.06434	3	0.505752	0.580235	0.317434	-	-	113.95			cell part;cytoplasmic part;endoplasmic reticulum;intracellular membrane-bounded organelle;intracellular organelle;intracellular part;membrane-bounded organelle;organelle
246	HBG005217	cdh11;	Xcad-11	O93264	Cadherin	-0.416264	-0.905096	-0.182698	3	-0.501353	0.300993	0.317434	-	-	88.302	biological adhesion;cell adhesion;cell-cell adhesion;cellular process;homophilic cell adhesion	binding;calcium ion binding;cation binding;ion binding;metal ion binding	cell part;integral to membrane;intrinsic to membrane;membrane;membrane part;plasma membrane
1845	HBG107480	cirbp;	cirbp-b	Q9DED4	Cold-inducible RNA-binding protein B	-1.02581	-0.503674	0.0342892	3	-0.498399	0.432801	0.317434	-	-	17.855	anatomical structure development;anatomical structure morphogenesis;biological regulation;cell differentiation;cell migration;cell motility;cellular component movement;cellular developmental process;cellular macromolecule metabolic process;cellular metabolic process;cellular nitrogen compound metabolic process;cellular process;developmental process;embryonic morphogenesis;gastrulation;kidney deve…	binding;mRNA 3'-UTR binding;mRNA binding;nucleic acid binding;nucleotide binding;RNA binding	cell part;cytoplasm;intracellular membrane-bounded organelle;intracellular organelle;intracellular organelle part;intracellular part;membrane-bounded organelle;nuclear part;nucleoplasm;nucleus;organelle;organelle part
1551	HBG005920	pdia3;	pdia3	Q7ZWU3	Protein disulfide-isomerase (EC 5.3.4.1)	1.27372	-0.264573	0.497684	3	0.502276	0.628013	0.317434	-	-	56.121	biological regulation;cell redox homeostasis;cellular homeostasis;cellular process;glycerol ether metabolic process;homeostatic process;metabolic process;organic ether metabolic process;regulation of biological process;regulation of biological quality;regulation of cellular process;small molecule metabolic process	catalytic activity;disulfide oxidoreductase activity;electron carrier activity;isomerase activity;oxidoreductase activity;oxidoreductase activity, acting on a sulfur group of donors;protein disulfide oxidoreductase activity	cell part;cytoplasmic part;endoplasmic reticulum;intracellular membrane-bounded organelle;intracellular organelle;intracellular part;membrane-bounded organelle;organelle	Antigen processing and presentation;Protein processing in endoplasmic reticulum
476	HBG061301		LOC780746	Q3KPQ6	LOC780746 protein (Fragment)	-0.512116	1.25045	0.756651	3	0.49833	0.742388	0.317434	-	-	27.308	anatomical structure formation involved in morphogenesis;biological adhesion;cell adhesion;cellular process;developmental process;multicellular organismal process;neurological system process;retina layer formation;sensory perception;sensory perception of light stimulus;system process;visual perception
432	HBG002186		MGC132155	Q2VPH0	MGC132155 protein	1.49804	NaN	-0.271558	2	0.613239	0.884798	0.317434	-	-	65.039
1080	HBG073518	adrm1;adrm1;	adrm1-a;adrm1-b	Q6GN67;Q7ZXD6	Proteasomal ubiquitin receptor ADRM1-A;Proteasomal ubiquitin receptor ADRM1-B	NaN	-0.083857	-1.16128	2	-0.622568	0.538711	0.317434	-	-	42.125	cellular component assembly;cellular component assembly at cellular level;cellular component organization;cellular component organization at cellular level;cellular component organization or biogenesis;cellular component organization or biogenesis at cellular level;cellular macromolecular complex assembly;cellular macromolecular complex subunit organization;cellular process;cellular protein compl…	endopeptidase activator activity;endopeptidase regulator activity;enzyme activator activity;enzyme regulator activity;peptidase activator activity;peptidase regulator activity	cell part;cytoplasm;intracellular membrane-bounded organelle;intracellular organelle;intracellular part;macromolecular complex;membrane-bounded organelle;nucleus;organelle;proteasome complex;protein complex
1283	HBG003108	clns1a;	MGC81186	Q6NRW7	MGC81186 protein	-0.055653	0.920906	0.632306	3	0.499186	0.40964	0.320031	-	-	26.142	anion transport;biological regulation;cell volume homeostasis;cellular homeostasis;cellular process;chloride transport;establishment of localization;homeostatic process;inorganic anion transport;ion transport;regulation of biological quality;transport			RNA transport
1148	HBG051623	fkbp2;	fkbp2;MGC80429	Q7ZYC8;Q6GQ21	Peptidyl-prolyl cis-trans isomerase	0.309537	0.901252	NaN	2	0.605395	0.295857	0.32023	-	-	15.724	cellular macromolecule metabolic process;cellular metabolic process;cellular process;cellular protein metabolic process;macromolecule metabolic process;macromolecule modification;metabolic process;peptidyl-amino acid modification;peptidyl-proline modification;primary metabolic process;protein folding;protein metabolic process;protein modification process;protein peptidyl-prolyl isomerization	catalytic activity;cis-trans isomerase activity;isomerase activity;peptidyl-prolyl cis-trans isomerase activity
1139	HBG000727	gmds;	MGC82624;gmds	Q6GPT8;Q8AVI1	MGC82624 protein;Gmds protein (Gmds-prov protein);	0.398688	NaN	0.807607	2	0.603147	0.204459	0.32023	-	-	41.593	alcohol biosynthetic process;alcohol metabolic process;biological regulation;biosynthetic process;carbohydrate biosynthetic process;carbohydrate metabolic process;cell surface receptor linked signaling pathway;cellular biosynthetic process;cellular carbohydrate biosynthetic process;cellular carbohydrate metabolic process;cellular metabolic process;cellular nitrogen compound metabolic process;cell…	binding;carbon-oxygen lyase activity;catalytic activity;coenzyme binding;cofactor binding;GDP-mannose 4,6-dehydratase activity;hydro-lyase activity;lyase activity;NADP binding;NADP+ binding;nucleotide binding	cell part;intracellular	Amino sugar and nucleotide sugar metabolism;Fructose and mannose metabolism
49	HBG000418		LOC100037109	A2BD73	LOC100037109 protein (Fragment)	0.631974	NaN	0.568103	2	0.600038	0.0319355	0.322205	-	-	21.029
116	HBG000109	psmc2;psmc2;	psmc2;xMSS1	P46472;A9ULV8;Q7ZTR7	26S protease regulatory subunit 7	-0.787068	NaN	-0.410731	2	-0.5989	0.188168	0.322205	-	-	48.663	catabolic process;cellular catabolic process;cellular macromolecule catabolic process;cellular macromolecule metabolic process;cellular metabolic process;cellular process;macromolecule catabolic process;macromolecule metabolic process;metabolic process;modification-dependent macromolecule catabolic process;modification-dependent protein catabolic process;primary metabolic process;protein cataboli…	adenyl nucleotide binding;adenyl ribonucleotide binding;ATP binding;ATPase activity;binding;catalytic activity;hydrolase activity;hydrolase activity, acting on acid anhydrides;hydrolase activity, acting on acid anhydrides, in phosphorus-containing anhydrides;nucleoside-triphosphatase activity;nucleotide binding;purine nucleotide binding;purine ribonucleoside triphosphate binding;purine ribonucleo…	cell part;cytoplasm;intracellular membrane-bounded organelle;intracellular organelle;intracellular part;macromolecular complex;membrane-bounded organelle;nucleus;organelle;proteasome accessory complex;protein complex	Proteasome
1137	HBG005633		MGC82636	Q6GPT0	MGC82636 protein	0.157493	0.10688	1.19088	3	0.485085	0.499501	0.323127	-	-	15.291		binding;lipid binding;transporter activity
358	HBG000423	nme2;	nme2	P70010;P70071	Nucleoside diphosphate kinase A1;Nucleoside diphosphate kinase	-0.372102	-0.006585	-1.07691	3	-0.485199	0.444216	0.323127	-	-	17.489	biosynthetic process;cellular biosynthetic process;cellular metabolic process;cellular nitrogen compound biosynthetic process;cellular nitrogen compound metabolic process;cellular process;CTP biosynthetic process;CTP metabolic process;GTP biosynthetic process;GTP metabolic process;heterocycle biosynthetic process;heterocycle metabolic process;metabolic process;nitrogen compound metabolic process;…	adenyl nucleotide binding;adenyl ribonucleotide binding;ATP binding;binding;catalytic activity;cation binding;ion binding;kinase activity;metal ion binding;nucleobase-containing compound kinase activity;nucleoside diphosphate kinase activity;nucleotide binding;phosphotransferase activity, phosphate group as acceptor;purine nucleotide binding;purine ribonucleoside triphosphate binding;purine ribon…	cell part;cytoplasm;intracellular part
281	HBG000089	tubb2b;	tubb2	P13602	Tubulin beta-2 chain	-0.463581	-0.180568	-0.807833	3	-0.483994	0.256486	0.32576	-	-	49.723	cellular component assembly;cellular component assembly at cellular level;cellular component organization;cellular component organization at cellular level;cellular component organization or biogenesis;cellular component organization or biogenesis at cellular level;cellular macromolecular complex assembly;cellular macromolecular complex subunit organization;cellular process;cellular protein compl…	binding;catalytic activity;GTP binding;GTPase activity;guanyl nucleotide binding;guanyl ribonucleotide binding;hydrolase activity;hydrolase activity, acting on acid anhydrides;hydrolase activity, acting on acid anhydrides, in phosphorus-containing anhydrides;nucleoside-triphosphatase activity;nucleotide binding;purine nucleotide binding;purine ribonucleoside triphosphate binding;purine ribonucleo…	cell part;cytoplasm;cytoskeletal part;intracellular organelle part;intracellular part;macromolecular complex;microtubule;organelle part;protein complex	Gap junction;Pathogenic Escherichia coli infection;Phagosome
770	HBG004493	unnamed;	MGC84281	Q642Q9	MGC84281 protein	-0.903809	-0.627501	0.112398	3	-0.472971	0.429013	0.325975	-	-	22.177		binding;isoprenoid binding;lipid binding;retinoid binding;transporter activity	extracellular region
308	HBG013015	vim;	vim1	P24789;Q7ZXC6;Q7SYN7	Vimentin-1/2	0.62498	0.744826	0.0754776	3	0.481761	0.291422	0.325975	-	-	52.844		structural molecule activity	cell part;cytoskeletal part;intermediate filament;intracellular organelle part;intracellular part;macromolecular complex;organelle part;protein complex
1419	HBG000051		aplp2 B	Q708Y9	Amyloid-beta-like protein B	-0.173754	-0.938306	-0.30599	3	-0.472683	0.333641	0.325975	-	-	85.363		binding;carbohydrate binding;cation binding;endopeptidase inhibitor activity;endopeptidase regulator activity;enzyme inhibitor activity;enzyme regulator activity;glycosaminoglycan binding;heparin binding;ion binding;metal ion binding;pattern binding;peptidase inhibitor activity;peptidase regulator activity;polysaccharide binding;serine-type endopeptidase inhibitor activity;transition metal ion bi…	cell part;integral to membrane;intrinsic to membrane;membrane part
1350	HBG004368	copg1;	MGC68533	Q6P7I2	Coatomer subunit gamma	-0.383124	NaN	-0.793898	2	-0.588511	0.205387	0.325975	-	-	97.755	cellular process;establishment of localization;establishment of localization in cell;establishment of protein localization;intracellular protein transport;intracellular transport;protein transport;transport;vesicle-mediated transport	structural molecule activity	cell part;COPI vesicle coat;cytoplasmic part;cytoplasmic vesicle part;Golgi apparatus part;intracellular organelle part;intracellular part;macromolecular complex;membrane coat;membrane part;organelle part;protein complex;vesicle coat
162	HBG053533	pdcd6ip;	pdcd6ip;LOC398095	Q9W6C5;Q9W6C5-2;B7ZQZ0	Programmed cell death 6-interacting protein	-0.982413	-0.17651	NaN	2	-0.579462	0.402951	0.325975	-	-	96.197	establishment of localization;establishment of protein localization;protein transport;transport			Endocytosis
936	HBG055557	hnrnph1;	hnrnph1	Q6DD57	Hnrph2 protein (Hnrph2-prov protein)	NaN	0.024912	1.13554	2	0.580226	0.555314	0.325975	-	-	49.672		binding;nucleic acid binding;nucleotide binding
1047	HBG017341	lsamp;	MGC84094	Q6GLZ7	MGC84094 protein	1.30693	-0.139261	NaN	2	0.583833	0.723094	0.325975	-	-	37.56
1624	HBG051316		dbnl-a	Q7ZXQ9	Drebrin-like protein A	NaN	0.647053	0.506819	2	0.576936	0.0701171	0.325975	-	-	50.611	establishment of localization;transport		cell cortex;cell junction;cell part;cell projection;clathrin coated vesicle membrane;coated vesicle membrane;cytoplasmic part;cytoplasmic vesicle membrane;cytoplasmic vesicle part;cytoskeletal part;cytosol;Golgi apparatus part;Golgi membrane;intracellular non-membrane-bounded organelle;intracellular organelle;intracellular organelle part;intracellular part;lamellipodium;macromolecular complex;mem…
1167	HBG000286	prdx1;	prdx1	Q6GQB3	MGC80194 protein (Peroxiredoxin 1)	0.30881	-0.005269	1.11355	3	0.472364	0.47117	0.327118	-	-	22.357		antioxidant activity;catalytic activity;oxidoreductase activity;oxidoreductase activity, acting on paired donors, with incorporation or reduction of molecular oxygen;peroxiredoxin activity
898	HBG101964	cdhr1;	cdhr1	Q6B457	Cadherin-related family member 1	-0.230408	0.578372	1.06047	3	0.469478	0.532595	0.327118	-	-	95.724	biological adhesion;cell adhesion;cell-cell adhesion;cellular process;homophilic cell adhesion	binding;calcium ion binding;cation binding;ion binding;metal ion binding	cell part;integral to membrane;intrinsic to membrane;membrane;membrane part;plasma membrane
365	HBG000188	gnb1;	XGbeta1;gnb1	Q5XH13;P79959	Guanine nucleotide-binding protein G(I)/G(S)/G(T) subunit beta-1	0.67512	0.107496	0.593173	3	0.458596	0.250509	0.335147	-	-	37.32		molecular transducer activity;signal transducer activity		Chemokine signaling pathway;Phototransduction;Taste transduction
1752	HBG001339	ckb;	ckb	Q8AVH2;Q7LZG6	Ckb-prov protein;Creatine kinase isozyme IV (EC 2.7.3.2) (Fragment);	-0.930434	-0.086773	-0.356845	3	-0.458017	0.351774	0.335147	-	-	42.241		adenyl nucleotide binding;adenyl ribonucleotide binding;ATP binding;binding;catalytic activity;creatine kinase activity;kinase activity;nucleotide binding;phosphotransferase activity, nitrogenous group as acceptor;purine nucleotide binding;purine ribonucleoside triphosphate binding;purine ribonucleotide binding;ribonucleotide binding;transferase activity;transferase activity, transferring phospho…		Arginine and proline metabolism
917	HBG050453	actn4;	actn4-prov	Q6DCS8	Actn4-prov protein	-0.393994	1.06088	0.706895	3	0.457927	0.619491	0.335147	-	-	104.17	actin crosslink formation;actin cytoskeleton organization;actin filament bundle assembly;actin filament organization;actin filament-based process;cellular component assembly;cellular component assembly at cellular level;cellular component organization;cellular component organization at cellular level;cellular component organization or biogenesis;cellular component organization or biogenesis at ce…	binding;calcium ion binding;cation binding;ion binding;metal ion binding		Adherens junction;Amoebiasis;Arrhythmogenic right ventricular cardiomyopathy (ARVC);Focal adhesion;Leukocyte transendothelial migration;Regulation of actin cytoskeleton;Systemic lupus erythematosus;Tight junction
1620	HBG000051		MGC52816	Q7ZXQ0	MGC52816 protein	-0.643544	NaN	-0.476208	2	-0.559876	0.083668	0.337122	-	-	78.802		binding;carbohydrate binding;cation binding;glycosaminoglycan binding;heparin binding;ion binding;metal ion binding;pattern binding;polysaccharide binding;transition metal ion binding	cell part;integral to membrane;intrinsic to membrane;membrane part
166	HBG002186	nasp;	N1	B7ZR28;P06180;Q6DDS8	Histone-binding protein N1/N2	-1.05378	-0.055234	NaN	2	-0.554508	0.499274	0.340786	-	-	64.753			cell part;intracellular membrane-bounded organelle;intracellular organelle;intracellular part;membrane-bounded organelle;nucleus;organelle
553	HBG051559	fbln1;	MGC115035	Q505M8	Fibulin-1	-0.890024	-0.447585	0.0020864	3	-0.445174	0.364207	0.344175	-	-	76.591		binding;calcium ion binding;cation binding;ion binding;metal ion binding	extracellular region
1210	HBG066841		MGC82415	Q6INK1	MGC82415 protein	-0.691384	-0.009444	-0.637502	3	-0.44611	0.309552	0.344175	-	-	59.024
1238	HBG082004	naca.2;	naca	Q6IP73	Nascent polypeptide-associated complex subunit alpha	-0.174805	0.395951	1.09516	3	0.438769	0.519345	0.344175	-	-	23.205	establishment of localization;establishment of protein localization;protein transport;transport
1821	HBG005110			Q91588	Complement component C3	-0.665598	-0.644066	-0.0221208	3	-0.443928	0.298392	0.344175	-	-	177.9
962	HBG003386		cltb-prov	Q6DE32	Cltb-prov protein	0.222385	-0.733148	-0.822787	3	-0.444517	0.472989	0.344175	-	-	23.202	cellular process;establishment of localization;establishment of localization in cell;establishment of protein localization;intracellular protein transport;intracellular transport;protein transport;transport;vesicle-mediated transport	structural molecule activity	cell part;clathrin coat;clathrin coat of coated pit;clathrin coat of trans-Golgi network vesicle;clathrin vesicle coat;cytoplasmic part;cytoplasmic vesicle part;Golgi apparatus part;intracellular organelle part;intracellular part;macromolecular complex;membrane coat;membrane part;organelle part;plasma membrane part;protein complex;vesicle coat	Bacterial invasion of epithelial cells;Endocrine and other factor-regulated calcium reabsorption;Endocytosis;Huntington's disease;Lysosome
1565	HBG054036	vdac1;	vdac1	Q7ZWZ0	Vdac1-prov protein	-0.102297	NaN	-0.993219	2	-0.547758	0.445461	0.344175	-	-	30.646		anion channel activity;anion transmembrane transporter activity;channel activity;gated channel activity;ion channel activity;ion transmembrane transporter activity;passive transmembrane transporter activity;substrate-specific channel activity;substrate-specific transmembrane transporter activity;substrate-specific transporter activity;transmembrane transporter activity;transporter activity;voltag…	cell part;cytoplasmic part;intracellular organelle part;intracellular part;membrane;mitochondrial membrane;mitochondrial outer membrane;mitochondrial part;organelle membrane;organelle outer membrane;organelle part;outer membrane	Calcium signaling pathway;Huntington's disease;Parkinson's disease
1550	HBG057820	stip1;	stip1	Q8JHF9;Q7ZWU1	Stress-induced phosphoprotein STI1;Stip1-prov protein;	0.303101	NaN	0.779187	2	0.541144	0.238043	0.345756	-	-	62.088				Prion diseases
1186	HBG054036	vdac3;	MGC81430	Q6GR11	MGC81430 protein	-0.390762	NaN	-0.682313	2	-0.536538	0.145776	0.349465	-	-	30.147		anion channel activity;anion transmembrane transporter activity;channel activity;gated channel activity;ion channel activity;ion transmembrane transporter activity;passive transmembrane transporter activity;substrate-specific channel activity;substrate-specific transmembrane transporter activity;substrate-specific transporter activity;transmembrane transporter activity;transporter activity;voltag…	cell part;cytoplasmic part;intracellular organelle part;intracellular part;membrane;mitochondrial membrane;mitochondrial outer membrane;mitochondrial part;organelle membrane;organelle outer membrane;organelle part;outer membrane	Calcium signaling pathway;Huntington's disease;Parkinson's disease
1677	HBG002282	tpt1;	tpt1	Q7ZYF2	Translationally-controlled tumor protein homolog	-0.101105	-0.695906	-0.497327	3	-0.431446	0.247255	0.351671	-	-	19.526			cell part;cytoplasm;intracellular part
778	HBG103156	pltp;	MGC84445	Q66IU4	MGC84445 protein	-0.177706	1.23885	NaN	2	0.530574	0.70828	0.351671	-	-	54.091		binding;lipid binding		PPAR signaling pathway
465	HBG000787	eef1b2;	wu:fj06d02;eef1b	Q3B8I6;P30151	Elongation factor 1-beta	-0.511902	-0.218069	-0.548664	3	-0.426212	0.147942	0.357992	-	-	25.146		binding;nucleic acid binding;RNA binding;translation elongation factor activity;translation factor activity, nucleic acid binding	cell part;cytoplasmic part;eukaryotic translation elongation factor 1 complex;intracellular part;macromolecular complex;protein complex
433	HBG057083	prmt5;	LOC495515;hsl7	Q5U491;Q2VPH9;Q6NUA1	Protein arginine N-methyltransferase 5 (EC 2.1.1.-) (Fragment);Protein arginine N-methyltransferase 5 (EC 2.1.1.-);Protein arginine N-methyltransferase 5 (EC 2.1.1.320) (Histone synthetic lethal 7 protein) (Hsl7) (Histone-arginine N-methyltransferase PRMT5)	0.960225	NaN	0.0740815	2	0.517153	0.443072	0.364497	-	-	71.886	biological regulation;cell cycle checkpoint;cellular macromolecule metabolic process;cellular metabolic process;cellular process;cellular protein metabolic process;DNA integrity checkpoint;DNA replication checkpoint;macromolecule metabolic process;macromolecule methylation;macromolecule modification;metabolic process;methylation;mitotic cell cycle checkpoint;mitotic cell cycle DNA replication che…	arginine N-methyltransferase activity;catalytic activity;histone methyltransferase activity;histone-arginine N-methyltransferase activity;methyltransferase activity;N-methyltransferase activity;protein methyltransferase activity;protein-arginine N-methyltransferase activity;S-adenosylmethionine-dependent methyltransferase activity;transferase activity;transferase activity, transferring one-carbon…	cell part;cytoplasmic part;cytosol;intracellular membrane-bounded organelle;intracellular organelle;intracellular part;membrane-bounded organelle;nucleus;organelle	Cell cycle - yeast;RNA transport
95	HBG014761	unnamed;	LOC100049136	A4FVF5	LOC100049136 protein	0.202426	0.0671344	-1.51937	3	-0.416603	0.781727	0.365196	-	-	11.183	biosynthetic process;cellular biosynthetic process;cellular macromolecule biosynthetic process;cellular macromolecule metabolic process;cellular metabolic process;cellular process;macromolecule biosynthetic process;macromolecule metabolic process;metabolic process;translational elongation	structural constituent of ribosome;structural molecule activity	cell part;cytoplasmic part;intracellular non-membrane-bounded organelle;intracellular organelle;intracellular part;macromolecular complex;non-membrane-bounded organelle;organelle;ribonucleoprotein complex;ribosome
1277	HBG000051	app;	app	Q6NRR1;Q98SG0	App protein;Beta-amyloid protein A;	-0.376676	0.241532	-1.10551	3	-0.413551	0.550545	0.365196	-	-	84.766	adult behavior;adult locomotory behavior;anatomical structure development;associative learning;axon cargo transport;axon choice point recognition;axon midline choice point recognition;behavior;behavioral interaction between organisms;biological regulation;cation homeostasis;cell cycle phase;cell cycle process;cell growth;cell maturation;cell projection organization;cell recognition;cell surface r…	binding;carbohydrate binding;cation binding;DNA binding;endopeptidase inhibitor activity;endopeptidase regulator activity;enzyme inhibitor activity;enzyme regulator activity;glycosaminoglycan binding;heparin binding;ion binding;metal ion binding;nucleic acid binding;pattern binding;peptidase inhibitor activity;peptidase regulator activity;polysaccharide binding;serine-type endopeptidase inhibitor…	axon;cell part;cell projection;cytoplasmic part;Golgi apparatus;integral to membrane;intracellular membrane-bounded organelle;intracellular organelle;intracellular part;intrinsic to membrane;membrane part;membrane-bounded organelle;neuron projection;organelle	Alzheimer's disease
693	HBG023924	psmd6;	LOC495148	Q5XGT1	LOC495148 protein	-1.19189	NaN	0.169075	2	-0.511409	0.680484	0.365196	-	-	45.561				Proteasome
1658	HBG000089			Q7ZY50	MGC53997 protein	0.581189	0.652388	0.0130999	3	0.415559	0.286062	0.365927	-	-	49.808	cellular component assembly;cellular component assembly at cellular level;cellular component organization;cellular component organization at cellular level;cellular component organization or biogenesis;cellular component organization or biogenesis at cellular level;cellular macromolecular complex assembly;cellular macromolecular complex subunit organization;cellular process;cellular protein compl…	binding;catalytic activity;GTP binding;GTPase activity;guanyl nucleotide binding;guanyl ribonucleotide binding;hydrolase activity;hydrolase activity, acting on acid anhydrides;hydrolase activity, acting on acid anhydrides, in phosphorus-containing anhydrides;nucleoside-triphosphatase activity;nucleotide binding;purine nucleotide binding;purine ribonucleoside triphosphate binding;purine ribonucleo…	cell part;cytoplasm;cytoskeletal part;intracellular organelle part;intracellular part;macromolecular complex;microtubule;organelle part;protein complex	Gap junction;Pathogenic Escherichia coli infection;Phagosome
746	HBG055557	hnrnph3;	LOC494658	Q640J5	LOC494658 protein	0.364223	0.961295	-0.0830831	3	0.414145	0.427824	0.365927	-	-	37.077		binding;nucleic acid binding;nucleotide binding
135	HBG017874	aars;	LOC100158432	B1WBD3	LOC100158432 protein	-0.272321	NaN	-0.735765	2	-0.504043	0.231722	0.365927	-	-	107.52	alanyl-tRNA aminoacylation;amine metabolic process;amino acid activation;carboxylic acid metabolic process;cellular amine metabolic process;cellular amino acid metabolic process;cellular ketone metabolic process;cellular macromolecule metabolic process;cellular metabolic process;cellular nitrogen compound metabolic process;cellular process;macromolecule metabolic process;metabolic process;ncRNA m…	adenyl nucleotide binding;adenyl ribonucleotide binding;alanine-tRNA ligase activity;aminoacyl-tRNA ligase activity;ATP binding;binding;catalytic activity;ligase activity;ligase activity, forming aminoacyl-tRNA and related compounds;ligase activity, forming carbon-oxygen bonds;nucleic acid binding;nucleotide binding;purine nucleotide binding;purine ribonucleoside triphosphate binding;purine ribon…	cell part;cytoplasm;intracellular part	Aminoacyl-tRNA biosynthesis
915	HBG008263	cfp;	MGC80861	Q6DCS2	MGC80861 protein	-0.627379	-0.328486	-0.274987	3	-0.410284	0.155055	0.367443	-	-	49.302
1753	HBG108200	egfl6;	egfl6	Q8AVH7	Epidermal growth factor-like protein 6	NaN	-0.100983	-0.900033	2	-0.500508	0.399525	0.368206	-	-	61.048	biological adhesion;cell adhesion;cell differentiation;cellular developmental process;cellular process;developmental process;multicellular organismal development;multicellular organismal process	binding;calcium ion binding;cation binding;ion binding;metal ion binding	basement membrane;cell part;extracellular matrix part;extracellular region part;membrane
690	HBG001065		LOC495270	Q5XGR3	Peptidyl-prolyl cis-trans isomerase	-0.087623	1.43397	-0.129375	3	0.405659	0.727329	0.371585	-	-	23.83	cellular macromolecule metabolic process;cellular metabolic process;cellular process;cellular protein metabolic process;macromolecule metabolic process;macromolecule modification;metabolic process;peptidyl-amino acid modification;peptidyl-proline modification;primary metabolic process;protein folding;protein metabolic process;protein modification process;protein peptidyl-prolyl isomerization	catalytic activity;cis-trans isomerase activity;isomerase activity;peptidyl-prolyl cis-trans isomerase activity
640	HBG052472		LOC495981	Q5PQ49	LOC495981 protein	0.123024	1.20102	-0.111029	3	0.404339	0.571387	0.371585	-	-	16.223				Drug metabolism - cytochrome P450;Glutathione metabolism;Metabolism of xenobiotics by cytochrome P450
1754	HBG000216	ppp2cb;	ppp2cb	Q8AVH9;Q92140	Serine/threonine-protein phosphatase	-1.50846	0.712901	-0.402078	3	-0.399213	0.90687	0.372908	-	-	35.551		binding;catalytic activity;hydrolase activity;hydrolase activity, acting on ester bonds;phosphatase activity;phosphoprotein phosphatase activity;phosphoric ester hydrolase activity;protein binding;protein dimerization activity;protein heterodimerization activity		Cell cycle - yeast;Chagas disease (American trypanosomiasis);Hepatitis C;Long-term depression;Meiosis - yeast;mRNA surveillance pathway;Oocyte meiosis;TGF-beta signaling pathway;Tight junction;Wnt signaling pathway
213	HBG063184	gnao1;	gnao1	O13011;O93564	Alpha 01 subunit of heterotrimeric GTP-binding protein (Gnao1-A protein);Guanine nucleotide-binding protein G(O) alpha subunit 1;	-0.669724	-0.237545	-0.28737	3	-0.398213	0.193062	0.372908	-	-	40.185	biological regulation;cAMP-mediated signaling;cell surface receptor linked signaling pathway;cellular process;cellular response to stimulus;cyclic-nucleotide-mediated signaling;G-protein coupled receptor protein signaling pathway;G-protein signaling, coupled to cAMP nucleotide second messenger;G-protein signaling, coupled to cyclic nucleotide second messenger;intracellular signal transduction;reg…	binding;catalytic activity;GTP binding;GTPase activity;guanyl nucleotide binding;guanyl ribonucleotide binding;hydrolase activity;hydrolase activity, acting on acid anhydrides;hydrolase activity, acting on acid anhydrides, in phosphorus-containing anhydrides;molecular transducer activity;nucleoside-triphosphatase activity;nucleotide binding;purine nucleotide binding;purine ribonucleoside triphosp…		Chagas disease (American trypanosomiasis);Long-term depression;Melanogenesis;Toxoplasmosis
879	HBG000968		FSCN1	Q6AZJ6	Fascin	0.250805	-1.00132	-0.439694	3	-0.396735	0.512078	0.375757	-	-	55.15			cell part;cytoplasm;cytoskeleton;intracellular non-membrane-bounded organelle;intracellular organelle;intracellular part;non-membrane-bounded organelle;organelle
1870	HBG003005	psma7;psma7;	psma7-b;psma7-a	Q9PVQ1;Q9PVY6	Proteasome subunit alpha type-7-B;Proteasome subunit alpha type-7-A	-1.22559	0.771532	-0.719913	3	-0.391325	0.847783	0.378615	-	-	27.935	catabolic process;cellular catabolic process;cellular macromolecule catabolic process;cellular macromolecule metabolic process;cellular metabolic process;cellular process;macromolecule catabolic process;macromolecule metabolic process;metabolic process;modification-dependent macromolecule catabolic process;modification-dependent protein catabolic process;primary metabolic process;protein metaboli…	catalytic activity;endopeptidase activity;hydrolase activity;peptidase activity;peptidase activity, acting on L-amino acid peptides;threonine-type endopeptidase activity;threonine-type peptidase activity	cell part;cytoplasm;intracellular membrane-bounded organelle;intracellular organelle;intracellular part;macromolecular complex;membrane-bounded organelle;nucleus;organelle;proteasome core complex;proteasome core complex, alpha-subunit complex;protein complex	Proteasome
1662	HBG052591	ndrg2;	ndrg2	Q7ZY73	Protein NDRG2	-0.263155	0.850562	0.570382	3	0.38593	0.47301	0.381171	-	-	39.385	anatomical structure development;biological regulation;cell differentiation;cell surface receptor linked signaling pathway;cellular developmental process;cellular process;cellular response to stimulus;developmental process;nervous system development;regulation of biological process;regulation of cellular process;response to stimulus;signal transduction;system development;Wnt receptor signaling pa…		cell part;cytoplasm;intracellular part
816	HBG003364	cryga;	MGC85425	Q66KU7	MGC85425 protein	1.25597	0.400984	-0.506947	3	0.383335	0.719815	0.381171	-	-	21.749
387	HBG003410	cpe;	LOC100158368	Q08B06	LOC100158368 protein	0.181658	0.55082	0.422663	3	0.385047	0.153039	0.381171	-	-	52.344	macromolecule metabolic process;metabolic process;primary metabolic process;protein metabolic process;proteolysis	binding;carboxypeptidase activity;catalytic activity;cation binding;exopeptidase activity;hydrolase activity;ion binding;metal ion binding;metallocarboxypeptidase activity;metalloexopeptidase activity;metallopeptidase activity;peptidase activity;peptidase activity, acting on L-amino acid peptides;transition metal ion binding;zinc ion binding		Type I diabetes mellitus
1721	HBG054186		ruvbl2	Q801R1;Q9DE27	RuvB-like 2	0.523231	0.447938	0.175209	3	0.382126	0.149506	0.381171	-	-	51.127	biological regulation;biosynthetic process;cellular biosynthetic process;cellular macromolecule biosynthetic process;cellular macromolecule metabolic process;cellular metabolic process;cellular nitrogen compound metabolic process;cellular process;cellular response to stimulus;cellular response to stress;DNA conformation change;DNA duplex unwinding;DNA geometric change;DNA metabolic process;DNA re…	5'-3' DNA helicase activity;adenyl nucleotide binding;adenyl ribonucleotide binding;ATP binding;ATPase activity;ATPase activity, coupled;ATP-dependent 5'-3' DNA helicase activity;ATP-dependent DNA helicase activity;ATP-dependent helicase activity;binding;catalytic activity;DNA helicase activity;DNA-dependent ATPase activity;helicase activity;hydrolase activity;hydrolase activity, acting on acid a…	cell part;chromatin remodeling complex;chromosomal part;DNA helicase complex;histone methyltransferase complex;Ino80 complex;intracellular organelle part;intracellular part;macromolecular complex;methyltransferase complex;MLL1 complex;nuclear chromosome part;nuclear part;nucleoplasm part;organelle part;protein complex
969	HBG000681	gyg1;	gyg1-prov	Q6DE98	Gyg1-prov protein	-0.42088	-0.094206	-0.643484	3	-0.38619	0.225579	0.381171	-	-	37.384		catalytic activity;transferase activity;transferase activity, transferring glycosyl groups
1348	HBG000482	napsa;	MGC68767	Q6P7F8	MGC68767 protein	-0.818951	0.959997	-1.28847	3	-0.382474	0.96843	0.381171	-	-	43.74	macromolecule metabolic process;metabolic process;primary metabolic process;protein metabolic process;proteolysis	aspartic-type endopeptidase activity;aspartic-type peptidase activity;catalytic activity;endopeptidase activity;hydrolase activity;peptidase activity;peptidase activity, acting on L-amino acid peptides		ko05152;Lysosome
1267	HBG023134	rtn4;	RTN4	Q6JRV9;Q6JRV7;Q6JRV8	Reticulon;Reticulon;Reticulon	-0.710595	-0.096534	-0.363772	3	-0.3903	0.25139	0.381171	-	-	111.58			cell part;cytoplasmic part;endoplasmic reticulum;intracellular membrane-bounded organelle;intracellular organelle;intracellular part;membrane-bounded organelle;organelle
299	HBG002295		ncl	P20397	Nucleolin	-0.424282	-0.535233	-0.174676	3	-0.378064	0.150781	0.386842	-	-	70.195		binding;DNA binding;nucleic acid binding;nucleotide binding;RNA binding	cell part;intracellular non-membrane-bounded organelle;intracellular organelle;intracellular organelle part;intracellular part;non-membrane-bounded organelle;nuclear part;nucleolus;organelle;organelle part
687	HBG105373			Q68A88;Q5XGP0	Proteasome subunit alpha type	0.0125635	-0.519865	1.64355	3	0.37875	0.920384	0.386842	-	-	29.327	catabolic process;cellular catabolic process;cellular macromolecule catabolic process;cellular macromolecule metabolic process;cellular metabolic process;cellular process;macromolecule catabolic process;macromolecule metabolic process;metabolic process;modification-dependent macromolecule catabolic process;modification-dependent protein catabolic process;primary metabolic process;protein metaboli…	catalytic activity;endopeptidase activity;hydrolase activity;peptidase activity;peptidase activity, acting on L-amino acid peptides;threonine-type endopeptidase activity;threonine-type peptidase activity	cell part;cytoplasm;intracellular membrane-bounded organelle;intracellular organelle;intracellular part;macromolecular complex;membrane-bounded organelle;nucleus;organelle;proteasome core complex, alpha-subunit complex;protein complex
605	HBG057086	cadm1;	cadm1	Q5FWW6	MGC132245 protein (Fragment)	NaN	0.892345	0.0322777	2	0.462311	0.430034	0.386842	-	-	47.976			cell part;integral to membrane;intrinsic to membrane;membrane part	Cell adhesion molecules (CAMs)
1000	HBG003771	actr1a;	actr1a-prov	Q6DJH8	Actr1a-prov protein	-0.007598	0.283791	0.852922	3	0.376372	0.357353	0.388311	-	-	42.639		adenyl nucleotide binding;adenyl ribonucleotide binding;ATP binding;binding;nucleotide binding;purine nucleotide binding;purine ribonucleoside triphosphate binding;purine ribonucleotide binding;ribonucleotide binding	cell part;cytoplasm;cytoskeleton;intracellular non-membrane-bounded organelle;intracellular organelle;intracellular part;non-membrane-bounded organelle;organelle
207	HBG003447	rrm1;	RRM1	Q6GM88;H1A8Z1;Q7ZWQ0	Ribonucleoside-diphosphate reductase	0.979316	NaN	-0.0973891	2	0.440963	0.538353	0.405548	-	-	90.832	biosynthetic process;cellular biosynthetic process;cellular macromolecule biosynthetic process;cellular macromolecule metabolic process;cellular metabolic process;cellular nitrogen compound metabolic process;cellular process;DNA metabolic process;DNA replication;macromolecule biosynthetic process;macromolecule metabolic process;metabolic process;nitrogen compound metabolic process;nucleic acid me…	adenyl nucleotide binding;adenyl ribonucleotide binding;ATP binding;binding;catalytic activity;nucleotide binding;oxidoreductase activity;oxidoreductase activity, acting on CH or CH2 groups;oxidoreductase activity, acting on CH or CH2 groups, disulfide as acceptor;purine nucleotide binding;purine ribonucleoside triphosphate binding;purine ribonucleotide binding;ribonucleoside-diphosphate reductas…	cell part;cytoplasmic part;intracellular part;macromolecular complex;protein complex;ribonucleoside-diphosphate reductase complex	Glutathione metabolism;Purine metabolism;Pyrimidine metabolism
1086	HBG000011		LOC398563	Q6GNA3;Q7ZXU0	LOC398563 protein;LOC398563 protein (Fragment);	1.14967	NaN	-0.297905	2	0.425881	0.723786	0.420668	-	-	65.388				Cell cycle - yeast;Chagas disease (American trypanosomiasis);Hepatitis C;Long-term depression;Meiosis - yeast;mRNA surveillance pathway;Oocyte meiosis;TGF-beta signaling pathway;Tight junction;Wnt signaling pathway
224	HBG107989	eif4a1;	eif4a1	Q6NU02;O42576	LOC443739 protein;Translation initiation factor eIF4A I;	0.558121	NaN	0.239639	2	0.39888	0.159241	0.444245	-	-	46.018		adenyl nucleotide binding;adenyl ribonucleotide binding;ATP binding;ATPase activity;ATPase activity, coupled;ATP-dependent helicase activity;binding;catalytic activity;helicase activity;hydrolase activity;hydrolase activity, acting on acid anhydrides;hydrolase activity, acting on acid anhydrides, in phosphorus-containing anhydrides;nucleic acid binding;nucleoside-triphosphatase activity;nucleotid…		RNA transport
825	HBG055214	rpl11;	MGC85310	Q66KY6	MGC85310 protein	NaN	0.635102	0.155806	2	0.395454	0.239648	0.444245	-	-	20.177	biosynthetic process;cellular biosynthetic process;cellular macromolecule biosynthetic process;cellular macromolecule metabolic process;cellular metabolic process;cellular process;cellular protein metabolic process;macromolecule biosynthetic process;macromolecule metabolic process;metabolic process;primary metabolic process;protein metabolic process;translation	structural constituent of ribosome;structural molecule activity	cell part;cytoplasmic part;intracellular non-membrane-bounded organelle;intracellular organelle;intracellular part;macromolecular complex;non-membrane-bounded organelle;organelle;ribonucleoprotein complex;ribosome	Ribosome
1852	HBG051620	fkbp10;	fkbp10	Q9I8P8	FK506-binding protein	NaN	0.233494	-1.02507	2	-0.395788	0.629282	0.444245	-	-	62.642	cellular macromolecule metabolic process;cellular metabolic process;cellular process;cellular protein metabolic process;macromolecule metabolic process;metabolic process;primary metabolic process;protein folding;protein metabolic process	binding;calcium ion binding;cation binding;ion binding;metal ion binding
1446	HBG053576	vbp1;	vbp1	Q7SYV4	Prefoldin subunit 3	NaN	1.18026	-0.393497	2	0.393383	0.786881	0.44835	-	-	21.954	cellular macromolecule metabolic process;cellular metabolic process;cellular process;cellular protein metabolic process;macromolecule metabolic process;metabolic process;primary metabolic process;protein folding;protein metabolic process		cell part;cytoplasmic part;cytosolic part;intracellular part;macromolecular complex;prefoldin complex;protein complex
1847		rbm8a;	rbm8a-a	Q9DF42	RNA-binding protein 8A-A	0.219292	0.538259	NaN	2	0.378776	0.159484	0.464196	-	-	19.72	biological regulation;catabolic process;cellular catabolic process;cellular macromolecule catabolic process;cellular macromolecule metabolic process;cellular metabolic process;cellular nitrogen compound metabolic process;cellular process;establishment of localization;establishment of RNA localization;macromolecule catabolic process;macromolecule metabolic process;metabolic process;mRNA catabolic …	binding;nucleic acid binding;nucleotide binding;RNA binding	cell part;cytoplasm;intracellular organelle part;intracellular part;nuclear body;nuclear part;nuclear speck;nucleoplasm part;organelle part	mRNA surveillance pathway;RNA transport;Spliceosome
1637	HBG000097	aldh9a1;	aldh9a1	Q7ZXX4	MGC52697 protein	-0.898145	0.145846	NaN	2	-0.37615	0.521996	0.468364	-	-	56.162		catalytic activity;oxidoreductase activity;oxidoreductase activity, acting on the aldehyde or oxo group of donors;oxidoreductase activity, acting on the aldehyde or oxo group of donors, NAD or NADP as acceptor		Arginine and proline metabolism;Ascorbate and aldarate metabolism;beta-Alanine metabolism;Fatty acid metabolism;Glycerolipid metabolism;Glycolysis / Gluconeogenesis;Histidine metabolism;Lysine degradation;Propanoate metabolism;Pyruvate metabolism;Tryptophan metabolism;Valine, leucine and isoleucine degradation
623	HBG009351	rab11b.2;	LOC496163	Q5M991	LOC496163 protein	0.12261	-0.497551	-0.700261	3	-0.358401	0.350049	NaN	-	-	24.586	biological regulation;cellular process;cellular response to stimulus;establishment of localization;establishment of protein localization;intracellular signal transduction;protein transport;regulation of biological process;regulation of cellular process;response to stimulus;signal transduction;small GTPase mediated signal transduction;transport	binding;GTP binding;guanyl nucleotide binding;guanyl ribonucleotide binding;nucleotide binding;purine nucleotide binding;purine ribonucleoside triphosphate binding;purine ribonucleotide binding;ribonucleotide binding		Endocytosis;Vasopressin-regulated water reabsorption
1652	HBG053102	anp32e;	anp32e	Q7ZY40	Acidic leucine-rich nuclear phosphoprotein 32 family member E	0.0335186	-0.951716	-0.0327607	3	-0.316986	0.449637	NaN	-	-	30.108			cell part;cytoplasm;intracellular membrane-bounded organelle;intracellular organelle;intracellular part;membrane-bounded organelle;nucleus;organelle
70	HBG007374	hsp90b1;	hsp90b1	A2VD63;Q7ZTB3	Uncharacterized protein;Heat shock protein gp96;	0.373989	2.4068	-0.232339	3	0.849485	1.12867	NaN	-	-	92.665	cellular macromolecule metabolic process;cellular metabolic process;cellular process;cellular protein metabolic process;macromolecule metabolic process;metabolic process;primary metabolic process;protein folding;protein metabolic process;response to stimulus;response to stress	adenyl nucleotide binding;adenyl ribonucleotide binding;ATP binding;binding;nucleotide binding;purine nucleotide binding;purine ribonucleoside triphosphate binding;purine ribonucleotide binding;ribonucleotide binding
333	HBG006675	vamp2;vamp3;vamp2;	vamp2-a;vamp2;LOC495063;xsybi	Q52L00;P47193;Q5XH53;O57345	Vesicle-associated membrane protein 2	-1.38488	2.55738	1.14521	3	0.772571	1.63085	NaN	-	-	12.476	cellular process;establishment of localization;transport;vesicle-mediated transport		cell junction;cell part;cell projection;clathrin coated vesicle membrane;coated vesicle membrane;cytoplasmic part;cytoplasmic vesicle membrane;cytoplasmic vesicle part;integral to membrane;intracellular organelle part;intracellular part;intrinsic to membrane;membrane;membrane part;neuron projection;organelle membrane;organelle part;synapse part;synaptic vesicle membrane;vesicle membrane	Phagosome;Salivary secretion;SNARE interactions in vesicular transport;Vasopressin-regulated water reabsorption
1622		fus;	fus;MGC84691	Q7ZXQ2;Q6DKB4	Fus protein;MGC84691 protein;	-0.344708	0.859295	-0.310432	3	0.0680516	0.559669	NaN	-	-	54.97		binding;cation binding;ion binding;metal ion binding;nucleic acid binding;nucleotide binding;transition metal ion binding;zinc ion binding	cell part;intracellular
1332	HBG045601			Q6NUC7	Uncharacterized protein	-0.733107	0.599895	-0.206813	3	-0.113342	0.548195	NaN	-	-	21.595		binding;nucleic acid binding
1188	HBG053647	ppm1b;	MGC81273	Q6GR26	MGC81273 protein	0.402896	-0.193171	-0.262905	3	-0.0177267	0.298785	NaN	-	-	45.944	cellular macromolecule metabolic process;cellular metabolic process;cellular process;cellular protein metabolic process;dephosphorylation;macromolecule metabolic process;macromolecule modification;metabolic process;phosphate-containing compound metabolic process;phosphorus metabolic process;primary metabolic process;protein dephosphorylation;protein metabolic process;protein modification process	binding;catalytic activity;cation binding;hydrolase activity;hydrolase activity, acting on ester bonds;ion binding;magnesium ion binding;manganese ion binding;metal ion binding;phosphatase activity;phosphoprotein phosphatase activity;phosphoric ester hydrolase activity;protein serine/threonine phosphatase activity;transition metal ion binding		MAPK signaling pathway
321		fst;	fst	P31515-2;P31515	Follistatin	2.13484	-1.29499	-1.45439	3	-0.204846	1.65569	NaN	-	-	34.914			extracellular region	TGF-beta signaling pathway
284	HBG052579	ncam1;	ncam1-a;LOC397761;N-CAM 1	P16170;Q66IV0;O73633	Neural cell adhesion molecule 1-A	-1.39646	-0.53521	1.54435	3	-0.129107	1.23445	NaN	-	-	117.78	biological adhesion;cell adhesion;cellular process		cell part;integral to membrane;intrinsic to membrane;membrane;membrane part;plasma membrane	Cell adhesion molecules (CAMs);Prion diseases
496	HBG054466	rpsa;	rpsa	Q7ZX07;Q3ZM03	40S ribosomal protein SA	0.525841	0.872295	-0.623956	3	0.25806	0.639516	NaN	-	-	33.995	biological adhesion;biosynthetic process;cell adhesion;cellular biosynthetic process;cellular component assembly;cellular component assembly at cellular level;cellular component organization;cellular component organization at cellular level;cellular component organization or biogenesis;cellular component organization or biogenesis at cellular level;cellular macromolecular complex assembly;cellula…	laminin receptor activity;receptor activity;structural constituent of ribosome;structural molecule activity	cell part;cytosolic small ribosomal subunit;intracellular membrane-bounded organelle;intracellular organelle;intracellular organelle part;intracellular part;macromolecular complex;membrane;membrane-bounded organelle;nucleus;organelle;organelle part;plasma membrane;ribonucleoprotein complex;small ribosomal subunit	Ribosome
919	HBG000097	aldh2;	MGC80785	Q6DCT5	MGC80785 protein	-0.584214	0.983352	-0.522514	3	-0.0411254	0.724853	NaN	-	-	57.249		catalytic activity;oxidoreductase activity;oxidoreductase activity, acting on the aldehyde or oxo group of donors;oxidoreductase activity, acting on the aldehyde or oxo group of donors, NAD or NADP as acceptor		Arginine and proline metabolism;Ascorbate and aldarate metabolism;beta-Alanine metabolism;Chloroalkane and chloroalkene degradation;Fatty acid metabolism;Glycerolipid metabolism;Glycolysis / Gluconeogenesis;Histidine metabolism;Limonene and pinene degradation;Lysine degradation;Pentose and glucuronate interconversions;Propanoate metabolism;Pyruvate metabolism;Tryptophan metabolism;Valine, leucine…
1606	HBG009000		MGC52578	Q7ZXK5;Q91764	MGC52578 protein;HMG-X protein;	1.70398	-1.06952	0.137477	3	0.257313	1.13544	NaN	-	-	24.222
15	HBG002295		Sfrs1	Q8AVB5;A1A628;Q0IHK2	Sfrs1 protein (Fragment);Sfrs1 protein (Fragment);Sfrs1 protein (Fragment)	0.243594	-0.893286	0.376293	3	-0.091133	0.569789	NaN	-	-	30.753		binding;nucleic acid binding;nucleotide binding
1516	HBG103107	cct8;	cct8	Q7ZTL5	Cct8-prov protein	-0.316759	0.002761	-0.0285553	3	-0.114184	0.143811	NaN	-	-	59.359	cellular macromolecule metabolic process;cellular metabolic process;cellular process;cellular protein metabolic process;macromolecule metabolic process;metabolic process;primary metabolic process;protein folding;protein metabolic process	adenyl nucleotide binding;adenyl ribonucleotide binding;ATP binding;binding;nucleotide binding;purine nucleotide binding;purine ribonucleoside triphosphate binding;purine ribonucleotide binding;ribonucleotide binding	cell part;cytoplasm;intracellular part
1477	HBG003783	vtgb1;	vtg b1	Q7SZF6	Vitellogenin B1	-0.238658	2.40382	0.337605	3	0.834257	1.13451	NaN	-	-	203.07		lipid transporter activity;substrate-specific transporter activity;transporter activity
854	HBG000206	arhgdig;	MGC81977	Q68F32	MGC81977 protein	0.473702	-1.37621	0.947598	3	0.0150313	1.0026	NaN	-	-	22.856		enzyme regulator activity;GDP-dissociation inhibitor activity;GTPase regulator activity;nucleoside-triphosphatase regulator activity;Rho GDP-dissociation inhibitor activity;small GTPase regulator activity	cell part;cytoplasm;intracellular part
219	HBG006958	ranbp1;	ranbp1	O42193	MGC64314 protein (Small GTPase Ran binding protein 1)	0.697978	-0.403883	0.398884	3	0.230993	0.465235	NaN	-	-	24.271	establishment of localization;establishment of localization in cell;intracellular transport;transport
838	HBG003005	psma5;	MGC80760	Q68A89;Q6GP03	Proteasome subunit alpha type	0.392753	-0.003891	0.148794	3	0.179219	0.163352	NaN	-	-	26.402	catabolic process;cellular catabolic process;cellular macromolecule catabolic process;cellular macromolecule metabolic process;cellular metabolic process;cellular process;macromolecule catabolic process;macromolecule metabolic process;metabolic process;modification-dependent macromolecule catabolic process;modification-dependent protein catabolic process;primary metabolic process;protein metaboli…	catalytic activity;endopeptidase activity;hydrolase activity;peptidase activity;peptidase activity, acting on L-amino acid peptides;threonine-type endopeptidase activity;threonine-type peptidase activity	cell part;cytoplasm;intracellular membrane-bounded organelle;intracellular organelle;intracellular part;macromolecular complex;membrane-bounded organelle;nucleus;organelle;proteasome core complex, alpha-subunit complex;protein complex	Proteasome
1453	HBG051444	eef1g;	MGC64329;eef1g-a	Q7SZ09;P26642	Elongation factor 1-gamma-A	0.202165	0.0994842	0.622694	3	0.308114	0.226357	NaN	-	-	49.835		binding;nucleic acid binding;RNA binding;translation elongation factor activity;translation factor activity, nucleic acid binding	cell part;cytoplasmic part;eukaryotic translation elongation factor 1 complex;intracellular part;macromolecular complex;protein complex
648		ptma;	ptma-a	Q5U274	Prothymosin alpha-A	-1.10121	-0.250432	0.493199	3	-0.286149	0.651406	NaN	-	-	12.354			cell part;intracellular membrane-bounded organelle;intracellular organelle;intracellular part;membrane-bounded organelle;nucleus;organelle
1859	HBG053758	ptprf;	XPTP-LAR	Q9IAJ0	Receptor protein tyrosine phosphatase LAR	-0.078065	-0.331861	-0.254251	3	-0.221392	0.106185	NaN	-	-	200.27	cellular macromolecule metabolic process;cellular metabolic process;cellular process;cellular protein metabolic process;dephosphorylation;macromolecule metabolic process;macromolecule modification;metabolic process;peptidyl-tyrosine dephosphorylation;phosphate-containing compound metabolic process;phosphorus metabolic process;primary metabolic process;protein dephosphorylation;protein metabolic p…	catalytic activity;hydrolase activity;hydrolase activity, acting on ester bonds;phosphatase activity;phosphoprotein phosphatase activity;phosphoric ester hydrolase activity;protein tyrosine phosphatase activity		Adherens junction;Cell adhesion molecules (CAMs);Insulin signaling pathway
1282	HBG050453		MGC81191	Q6NRW6	MGC81191 protein	0.161527	-1.26435	1.24765	3	0.0482773	1.02864	NaN	-	-	102.84	actin crosslink formation;actin cytoskeleton organization;actin filament bundle assembly;actin filament organization;actin filament-based process;cellular component assembly;cellular component assembly at cellular level;cellular component organization;cellular component organization at cellular level;cellular component organization or biogenesis;cellular component organization or biogenesis at ce…	binding;calcium ion binding;cation binding;ion binding;metal ion binding		Adherens junction;Amoebiasis;Arrhythmogenic right ventricular cardiomyopathy (ARVC);Focal adhesion;Leukocyte transendothelial migration;Regulation of actin cytoskeleton;Systemic lupus erythematosus;Tight junction
1008	HBG051103		cndp2-prov	Q6DJK5	CNDP dipeptidase 2 (Metallopeptidase M20 family) (Cndp2-prov protein)	0.536854	2.71135	-0.570574	3	0.892545	1.36324	NaN	-	-	52.84	macromolecule metabolic process;metabolic process;primary metabolic process;protein metabolic process;proteolysis	catalytic activity;dipeptidase activity;exopeptidase activity;hydrolase activity;metallopeptidase activity;peptidase activity;peptidase activity, acting on L-amino acid peptides;tripeptidase activity
234	HBG050423	ywhae;	ywhae	O57468	14-3-3 protein epsilon (Ywhae-prov protein)	-0.114308	0.975582	0.148264	3	0.336513	0.46443	NaN	-	-	29.187				Cell cycle;Neurotrophin signaling pathway;Oocyte meiosis
560	HBG000051	aplp1;	MGC115336	Q52KN8	MGC115336 protein	0.497829	0.030382	-0.457653	3	0.0235193	0.390104	NaN	-	-	73.217		binding;carbohydrate binding;cation binding;glycosaminoglycan binding;heparin binding;ion binding;metal ion binding;pattern binding;polysaccharide binding;transition metal ion binding	cell part;integral to membrane;intrinsic to membrane;membrane part
176	HBG051047	cntn1;	cntn-A	P79921;B7ZRU7	Contactin/F3/F11;Contactin/F3/F11;	-0.276298	2.54493	-0.995829	3	0.424269	1.52804	NaN	-	-	111.66				Cell adhesion molecules (CAMs)
725	HBG000823	dbn1;	dbn1	Q63ZH6	LOC494829 protein	0.391609	0.42941	-0.229906	3	0.197038	0.302289	NaN	-	-	67.836			cell part;intracellular
529	HBG013015	krt12;	LOC398464	Q4QR57;Q7ZY83	LOC398464 protein;LOC398464 protein (Fragment);	0.980762	0.0522988	0.0130562	3	0.348706	0.447218	NaN	-	-	49.48		structural molecule activity	cell part;cytoskeletal part;intermediate filament;intracellular organelle part;intracellular part;macromolecular complex;organelle part;protein complex
659	HBG009351	rab3a;	rab3a-prov	Q5U507	Rab3a-prov protein	-0.055497	0.0724614	0.11022	3	0.0423947	0.0709155	NaN	-	-	24.927	biological regulation;cellular process;cellular response to stimulus;establishment of localization;establishment of protein localization;intracellular signal transduction;protein transport;regulation of biological process;regulation of cellular process;response to stimulus;signal transduction;small GTPase mediated signal transduction;transport	binding;GTP binding;guanyl nucleotide binding;guanyl ribonucleotide binding;nucleotide binding;purine nucleotide binding;purine ribonucleoside triphosphate binding;purine ribonucleotide binding;ribonucleotide binding
324	HBG052579	ncam1;	ncam1-b	P36335	Neural cell adhesion molecule 1-B	0.441777	-0.083506	0.389262	3	0.249178	0.236218	NaN	-	-	118.08	biological adhesion;cell adhesion;cellular process		cell part;integral to membrane;intrinsic to membrane;membrane;membrane part;plasma membrane	Cell adhesion molecules (CAMs);Prion diseases
1814	HBG006271	pafah1b1;	pafah1b1	Q90ZL4	Lissencephaly-1 homolog	-0.61362	-0.536309	0.578774	3	-0.190385	0.544793	NaN	-	-	46.762	anatomical structure development;cell cycle phase;cell cycle process;cell differentiation;cell division;cellular component movement;cellular component organization;cellular component organization at cellular level;cellular component organization or biogenesis;cellular component organization or biogenesis at cellular level;cellular developmental process;cellular process;cytoskeleton organization;d…		cell part;cytoplasm;cytoplasmic part;cytoskeletal part;intracellular organelle part;intracellular part;macromolecular complex;microtubule;microtubule associated complex;microtubule organizing center;organelle part;protein complex	Ether lipid metabolism
956	HBG055982	txnl1;	MGC81675	Q6DDW1	MGC81675 protein	-0.0276778	1.74548	-0.911631	3	0.268725	1.10482	NaN	-	-	32.094	biological regulation;cell redox homeostasis;cellular homeostasis;cellular process;glycerol ether metabolic process;homeostatic process;metabolic process;organic ether metabolic process;regulation of biological process;regulation of biological quality;regulation of cellular process;small molecule metabolic process	catalytic activity;disulfide oxidoreductase activity;electron carrier activity;oxidoreductase activity;oxidoreductase activity, acting on a sulfur group of donors;protein disulfide oxidoreductase activity
937	HBG000089	tuba4b;	mec-12	Q6DD58	Mec-12 protein	0.334402	-0.316694	-0.498552	3	-0.160281	0.357586	NaN	-	-	49.887	cellular component assembly;cellular component assembly at cellular level;cellular component organization;cellular component organization at cellular level;cellular component organization or biogenesis;cellular component organization or biogenesis at cellular level;cellular macromolecular complex assembly;cellular macromolecular complex subunit organization;cellular process;cellular protein compl…	binding;catalytic activity;GTP binding;GTPase activity;guanyl nucleotide binding;guanyl ribonucleotide binding;hydrolase activity;hydrolase activity, acting on acid anhydrides;hydrolase activity, acting on acid anhydrides, in phosphorus-containing anhydrides;nucleoside-triphosphatase activity;nucleotide binding;purine nucleotide binding;purine ribonucleoside triphosphate binding;purine ribonucleo…	cell part;cytoplasm;cytoskeletal part;intracellular organelle part;intracellular part;macromolecular complex;microtubule;organelle part;protein complex	Gap junction;Pathogenic Escherichia coli infection;Phagosome
182	HBG004859	bmp1;	Bmp1;bmp1	B7ZS79;B7ZS77;Q91925;P98070	Bone morphogenetic protein 1	0.253956	0.0509273	-0.0757351	3	0.0763827	0.135794	NaN	-	-	110.22	anatomical structure development;cartilage development;cell differentiation;cellular developmental process;cellular process;developmental process;macromolecule metabolic process;metabolic process;multicellular organismal process;ossification;primary metabolic process;protein metabolic process;proteolysis;tissue development	binding;calcium ion binding;catalytic activity;cation binding;endopeptidase activity;hydrolase activity;ion binding;metal ion binding;metalloendopeptidase activity;metallopeptidase activity;peptidase activity;peptidase activity, acting on L-amino acid peptides;transition metal ion binding;zinc ion binding	cell part;cytoplasmic part;extracellular matrix;extracellular region part;extracellular space;Golgi apparatus;intracellular membrane-bounded organelle;intracellular organelle;intracellular part;membrane-bounded organelle;organelle;proteinaceous extracellular matrix
337	HBG008317	mdk;	mdk-b	P48531	Midkine-B	0.465678	0.0317731	0.267268	3	0.254906	0.177356	NaN	-	-	15.595	anatomical structure development;biological regulation;cellular component organization;cellular component organization or biogenesis;defense response;defense response to bacterium;developmental process;multi-organism process;nervous system development;neuromuscular junction development;positive regulation of biological process;positive regulation of cell division;positive regulation of cellular p…	binding;carbohydrate binding;glycoprotein binding;glycosaminoglycan binding;heparan sulfate proteoglycan binding;heparin binding;pattern binding;polysaccharide binding;protein binding;proteoglycan binding	extracellular region
392		loxl2;	loxl2	Q08B63	Lysyl oxidase homolog 2	-1.71601	0.750282	-0.0934621	3	-0.353064	1.02346	NaN	-	-	85.655	anatomical structure formation involved in morphogenesis;anatomical structure morphogenesis;angiogenesis;biological regulation;biosynthetic process;cell migration;cell morphogenesis;cell morphogenesis involved in differentiation;cell motility;cell proliferation;cellular biosynthetic process;cellular component morphogenesis;cellular component movement;cellular component organization;cellular compo…	binding;carbohydrate binding;cargo receptor activity;catalytic activity;cation binding;copper ion binding;ion binding;metal ion binding;oligosaccharide binding;oxidoreductase activity;oxidoreductase activity, acting on the CH-NH2 group of donors;oxidoreductase activity, acting on the CH-NH2 group of donors, oxygen as acceptor;protein-lysine 6-oxidase activity;receptor activity;scavenger receptor …	basement membrane;cell part;chromosome;extracellular matrix part;extracellular region part;extracellular space;intracellular membrane-bounded organelle;intracellular non-membrane-bounded organelle;intracellular organelle;intracellular part;membrane;membrane-bounded organelle;non-membrane-bounded organelle;nucleus;organelle
747		dpysl3;	dpysl3-b	Q640K6	Dihydropyrimidinase-related protein 3-B	-0.173432	-0.582248	-0.237287	3	-0.330989	0.179569	NaN	-	-	62.022	catabolic process;cellular aromatic compound metabolic process;cellular catabolic process;cellular metabolic process;cellular nitrogen compound catabolic process;cellular nitrogen compound metabolic process;cellular process;heterocycle catabolic process;heterocycle metabolic process;metabolic process;nitrogen compound metabolic process;nucleobase catabolic process;nucleobase metabolic process;nuc…	catalytic activity;hydrolase activity;hydrolase activity, acting on carbon-nitrogen (but not peptide) bonds;hydrolase activity, acting on carbon-nitrogen (but not peptide) bonds, in cyclic amides	cell part;cell projection part;cytoplasm;growth cone;intracellular part;site of polarized growth
229	HBG006681	syp;	syp	O57344	Synaptophysin (Syp-B protein)	-0.898621	1.29394	-0.0045652	3	0.130253	0.900173	NaN	-	-	33.067		transporter activity	cell part;clathrin-coated vesicle;coated vesicle;cytoplasmic membrane-bounded vesicle;cytoplasmic part;cytoplasmic vesicle;integral to membrane;intracellular membrane-bounded organelle;intracellular organelle;intracellular part;intrinsic to membrane;membrane part;membrane-bounded organelle;membrane-bounded vesicle;organelle;synapse part;synaptic vesicle;vesicle
938	HBG051845		LOC397850;hspa5;BiP/Grp78	Q6DD68;Q91883;Q91688	78 kDa glucose-regulated protein	-0.821019	-0.193153	0.304056	3	-0.236705	0.460341	NaN	-	-	72.668		adenyl nucleotide binding;adenyl ribonucleotide binding;ATP binding;binding;nucleotide binding;purine nucleotide binding;purine ribonucleoside triphosphate binding;purine ribonucleotide binding;ribonucleotide binding	cell part;cytoplasmic part;endoplasmic reticulum lumen;endoplasmic reticulum part;intracellular organelle lumen;intracellular organelle part;intracellular part;membrane-enclosed lumen;organelle lumen;organelle part	Prion diseases;Protein export;Protein processing in endoplasmic reticulum
1867	HBG002386	aldoc;	aldoc;XALD3	Q9PSX0;Q91384	Fructose-bisphosphate aldolase	-0.609674	0.696426	-0.199365	3	-0.0375377	0.545353	NaN	-	-	39.272	alcohol catabolic process;alcohol metabolic process;carbohydrate catabolic process;carbohydrate metabolic process;catabolic process;cellular carbohydrate catabolic process;cellular carbohydrate metabolic process;cellular metabolic process;cellular process;generation of precursor metabolites and energy;glucose catabolic process;glucose metabolic process;glycolysis;hexose catabolic process;hexose m…	aldehyde-lyase activity;carbon-carbon lyase activity;catalytic activity;fructose-bisphosphate aldolase activity;lyase activity		Carbon fixation in photosynthetic organisms;Fructose and mannose metabolism;Glycolysis / Gluconeogenesis;Pentose phosphate pathway
1602	HBG050423	ywhaq;	ywhaq	Q7ZXH6	Ywhaq-prov protein	-0.0117097	0.599165	-1.44371	3	-0.285418	0.856162	NaN	-	-	27.674				Cell cycle;Neurotrophin signaling pathway;Oocyte meiosis
935	HBG005920	p4hb;	P4hb	Q6DD55;Q7ZTJ5	Protein disulfide-isomerase (EC 5.3.4.1);Protein disulfide-isomerase (EC 5.3.4.1) (Fragment);	-0.518835	-0.264611	0.302626	3	-0.160273	0.34338	NaN	-	-	56.653	biological regulation;cell redox homeostasis;cellular homeostasis;cellular process;glycerol ether metabolic process;homeostatic process;metabolic process;organic ether metabolic process;regulation of biological process;regulation of biological quality;regulation of cellular process;small molecule metabolic process	catalytic activity;disulfide oxidoreductase activity;electron carrier activity;isomerase activity;oxidoreductase activity;oxidoreductase activity, acting on a sulfur group of donors;protein disulfide oxidoreductase activity	cell part;cytoplasmic part;endoplasmic reticulum;intracellular membrane-bounded organelle;intracellular organelle;intracellular part;membrane-bounded organelle;organelle	Protein processing in endoplasmic reticulum
562	HBG000482	ctsd;	LOC443721	Q6DJP1;Q52KV1;B7ZQH3	LOC443721 protein (Fragment);LOC443721 protein;LOC443721 protein	0.3122	-0.753347	0.493512	3	0.017455	0.550043	NaN	-	-	43.264	macromolecule metabolic process;metabolic process;primary metabolic process;protein metabolic process;proteolysis	aspartic-type endopeptidase activity;aspartic-type peptidase activity;catalytic activity;endopeptidase activity;hydrolase activity;peptidase activity;peptidase activity, acting on L-amino acid peptides		ko05152;Lysosome
1708	HBG105708			Q7ZYS5	MGC52934 protein	-0.117741	0.808345	-0.0816041	3	0.203	0.428298	NaN	-	-	30.307	cellular macromolecule metabolic process;cellular metabolic process;cellular process;establishment of localization;lipid transport;lipoprotein metabolic process;macromolecule metabolic process;metabolic process;organic substance transport;transport	binding;lipid binding	extracellular region	African trypanosomiasis;Fat digestion and absorption;PPAR signaling pathway;Vitamin digestion and absorption
287	HBG013015	krt5.7;		P16878	Keratin, type II cytoskeletal	0.589595	-0.078911	-0.19441	3	0.105425	0.345592	NaN	-	-	55.451		structural molecule activity	cell part;cytoskeletal part;intermediate filament;intracellular organelle part;intracellular part;keratin filament;macromolecular complex;organelle part;protein complex
345	HBG002295	hnrnpa2b1;	hnrpa2b1	Q7ZWV4;P51989	Heterogeneous nuclear ribonucleoprotein A2 homolog 1	-0.796322	1.49201	0.141215	3	0.278969	0.939274	NaN	-	-	36.589		binding;nucleic acid binding;nucleotide binding;RNA binding	cell part;intracellular membrane-bounded organelle;intracellular organelle;intracellular part;macromolecular complex;membrane-bounded organelle;nucleus;organelle;ribonucleoprotein complex
297	HBG106438		cdh2-b	P20310	Neural cadherin-1	0.220839	-0.762723	0.581331	3	0.013149	0.568021	NaN	-	-	100.55	biological adhesion;cell adhesion;cell-cell adhesion;cellular process;homophilic cell adhesion	binding;calcium ion binding;cation binding;ion binding;metal ion binding	cell part;integral to membrane;intrinsic to membrane;membrane;membrane part;plasma membrane
1027	HBG026595	spock2;	MGC84683	Q6GLM8	MGC84683 protein	-0.115072	0.660005	-0.178066	3	0.122289	0.381091	NaN	-	-	47.325	biological regulation;cellular process;cellular response to stimulus;regulation of biological process;regulation of cellular process;response to stimulus;signal transduction	binding;calcium ion binding;cation binding;ion binding;metal ion binding	extracellular matrix;extracellular region part;proteinaceous extracellular matrix
1863	HBG004933		COL1A1	Q9IB91	Type I collagen alpha 1	0.117636	-0.158047	0.0270346	3	-0.00445881	0.114729	NaN	-	-	137.44		extracellular matrix structural constituent;structural molecule activity	collagen;extracellular matrix part;extracellular region part
1829	HBG000787		EEF1D	Q91733;C8CBB3;C8CBB2	EEF1D protein (Elongation factor-1 delta);Elongation factor 1 delta 2 (Fragment);Elongation factor 1 delta 1 (Fragment)	-0.285109	0.792839	-0.480838	3	0.00896397	0.560013	NaN	-	-	28.644		binding;nucleic acid binding;RNA binding;translation elongation factor activity;translation factor activity, nucleic acid binding	cell part;cytoplasmic part;eukaryotic translation elongation factor 1 complex;intracellular part;macromolecular complex;protein complex
293	HBG003783	vtga2;	LOC100037071	P18709;B3DLK7;A2BD87	Vitellogenin-A2;Lipovitellin I;Lipovitellin II;Phosvitin	0.140157	0.572542	0.298089	3	0.336929	0.178644	NaN	-	-	201.54		lipid transporter activity;nutrient reservoir activity;substrate-specific transporter activity;transporter activity
1659	HBG000227	gapdh;	gapdh	Q7ZY52;P51469	Glyceraldehyde-3-phosphate dehydrogenase	-0.067358	-0.16898	0.28016	3	0.0146073	0.192303	NaN	-	-	35.835	alcohol catabolic process;alcohol metabolic process;apoptosis;biological regulation;carbohydrate catabolic process;carbohydrate metabolic process;catabolic process;cell death;cellular carbohydrate catabolic process;cellular carbohydrate metabolic process;cellular component organization;cellular component organization at cellular level;cellular component organization or biogenesis;cellular compone…	binding;catalytic activity;coenzyme binding;cofactor binding;cytoskeletal protein binding;glyceraldehyde-3-phosphate dehydrogenase (NAD+) (phosphorylating) activity;microtubule binding;NAD binding;NADP binding;nucleotide binding;oxidoreductase activity;oxidoreductase activity, acting on the aldehyde or oxo group of donors;oxidoreductase activity, acting on the aldehyde or oxo group of donors, NAD…	cell part;cytoplasmic part;cytoskeleton;cytosol;intracellular membrane-bounded organelle;intracellular non-membrane-bounded organelle;intracellular organelle;intracellular part;membrane-bounded organelle;microtubule cytoskeleton;non-membrane-bounded organelle;nucleus;organelle	Alzheimer's disease;Glycolysis / Gluconeogenesis
1363	HBG001461		sdha-a	Q6PA58	Succinate dehydrogenase [ubiquinone] flavoprotein subunit A, mitochondrial	-0.72026	0.0702067	0.426279	3	-0.0745915	0.47914	NaN	-	-	72.854	acetyl-CoA catabolic process;acetyl-CoA metabolic process;carboxylic acid metabolic process;catabolic process;cellular catabolic process;cellular ketone metabolic process;cellular metabolic process;cellular process;coenzyme catabolic process;coenzyme metabolic process;cofactor catabolic process;cofactor metabolic process;dicarboxylic acid metabolic process;electron transport chain;generation of p…	binding;catalytic activity;coenzyme binding;cofactor binding;flavin adenine dinucleotide binding;oxidoreductase activity;oxidoreductase activity, acting on the CH-CH group of donors;oxidoreductase activity, acting on the CH-CH group of donors, quinone or related compound as acceptor;succinate dehydrogenase (ubiquinone) activity;succinate dehydrogenase activity	cell part;cytoplasmic part;intracellular organelle part;intracellular part;membrane;mitochondrial inner membrane;mitochondrial membrane;mitochondrial part;organelle inner membrane;organelle membrane;organelle part	Alzheimer's disease;Citrate cycle (TCA cycle);Huntington's disease;Oxidative phosphorylation;Parkinson's disease
780	HBG016354	syn1;	MGC84302	Q66IV8	MGC84302 protein	-0.73643	1.27396	0.34723	3	0.294921	0.821573	NaN	-	-	71.599	biological regulation;cellular process;establishment of localization;establishment of localization in cell;metabolic process;neurotransmitter secretion;neurotransmitter transport;regulation of biological quality;regulation of neurotransmitter levels;secretion;secretion by cell;signal release;transport	adenyl nucleotide binding;adenyl ribonucleotide binding;ATP binding;binding;catalytic activity;nucleotide binding;purine nucleotide binding;purine ribonucleoside triphosphate binding;purine ribonucleotide binding;ribonucleotide binding	cell part;clathrin-coated vesicle;coated vesicle;cytoplasmic membrane-bounded vesicle;cytoplasmic part;cytoplasmic vesicle;intracellular membrane-bounded organelle;intracellular organelle;intracellular part;membrane-bounded organelle;membrane-bounded vesicle;organelle;synapse part;synaptic vesicle;vesicle
1760	HBG014606	atp6v0a1;	atp6v0a1	Q8AVM5	V-type proton ATPase 116 kDa subunit a isoform 1	0.201643	0.0924796	0.615898	3	0.30334	0.22546	NaN	-	-	95.555	ATP hydrolysis coupled proton transport;cation transport;cellular process;energy coupled proton transport, against electrochemical gradient;establishment of localization;hydrogen transport;ion transmembrane transport;ion transport;monovalent inorganic cation transport;proton transport;transmembrane transport;transport	cation transmembrane transporter activity;hydrogen ion transmembrane transporter activity;inorganic cation transmembrane transporter activity;ion transmembrane transporter activity;monovalent inorganic cation transmembrane transporter activity;substrate-specific transmembrane transporter activity;substrate-specific transporter activity;transmembrane transporter activity;transporter activity	cell part;cytoplasmic membrane-bounded vesicle;cytoplasmic part;cytoplasmic vesicle;cytoplasmic vesicle membrane;cytoplasmic vesicle part;integral to membrane;intracellular membrane-bounded organelle;intracellular organelle;intracellular organelle part;intracellular part;intrinsic to membrane;macromolecular complex;melanosome;membrane;membrane part;membrane-bounded organelle;membrane-bounded vesi…	Collecting duct acid secretion;Epithelial cell signaling in Helicobacter pylori infection;ko05152;Lysosome;Oxidative phosphorylation;Phagosome;Rheumatoid arthritis;Vibrio cholerae infection
1162	HBG005731	fn1;	fibronectin	Q6GQA5	Fibronectin protein	0.550144	0.288842	-0.009441	3	0.276515	0.228616	NaN	-	-	272.71			extracellular region	Amoebiasis;Bacterial invasion of epithelial cells;ECM-receptor interaction;Focal adhesion;Pathways in cancer;Regulation of actin cytoskeleton;Small cell lung cancer
331	HBG000381	cfl1;	cfl1-b	P45593	Cofilin-1-B	-0.342117	1.38704	-1.25748	3	-0.0708507	1.09653	NaN	-	-	19.12	actin cytoskeleton organization;actin filament depolymerization;actin filament organization;actin filament-based process;actin polymerization or depolymerization;biological regulation;cellular component disassembly;cellular component disassembly at cellular level;cellular component organization;cellular component organization at cellular level;cellular component organization or biogenesis;cellula…	actin binding;actin filament binding;binding;cytoskeletal protein binding;protein binding	actin cytoskeleton;cell cortex;cell part;cytoplasmic part;cytoskeleton;intracellular non-membrane-bounded organelle;intracellular organelle;intracellular organelle part;intracellular part;membrane;midbody;non-membrane-bounded organelle;nuclear matrix;nuclear part;organelle;organelle part	Axon guidance;Fc gamma R-mediated phagocytosis;Regulation of actin cytoskeleton
1733	HBG001793	prmt1;	prmt1-a	Q8AV13	Protein arginine N-methyltransferase 1-A	-1.01928	0.0311087	1.01426	3	0.00869687	0.830344	NaN	-	-	42.324	anatomical structure development;anatomical structure morphogenesis;biological regulation;biosynthetic process;cell differentiation;cellular biosynthetic process;cellular developmental process;cellular macromolecule biosynthetic process;cellular macromolecule metabolic process;cellular metabolic process;cellular nitrogen compound metabolic process;cellular process;developmental process;macromolec…	arginine N-methyltransferase activity;catalytic activity;histone methyltransferase activity;histone methyltransferase activity (H4-R3 specific);histone-arginine N-methyltransferase activity;methyltransferase activity;N-methyltransferase activity;protein binding transcription factor activity;protein methyltransferase activity;protein-arginine N-methyltransferase activity;S-adenosylmethionine-depen…	cell part;cytoplasmic part;cytosol;intracellular membrane-bounded organelle;intracellular organelle;intracellular part;macromolecular complex;membrane-bounded organelle;nucleus;organelle;protein complex
769	HBG000839	gdi1;	MGC84311	Q642Q8	MGC84311 protein	-0.436687	0.495431	0.713545	3	0.25743	0.498827	NaN	-	-	50.779	establishment of localization;establishment of protein localization;protein transport;transport	enzyme regulator activity;GDP-dissociation inhibitor activity;GTPase regulator activity;nucleoside-triphosphatase regulator activity;Rab GDP-dissociation inhibitor activity;small GTPase regulator activity
1675	HBG003553	tyrp1;	tyrp1	Q7ZYE8	Tyrp1-prov protein	0.767723	-0.603833	0.616761	3	0.260217	0.614076	NaN	-	-	60.845	biosynthetic process;cellular biosynthetic process;cellular metabolic process;cellular process;melanin biosynthetic process;melanin metabolic process;metabolic process;pigment biosynthetic process;pigment metabolic process;secondary metabolic process	binding;catalytic activity;cation binding;copper ion binding;ion binding;metal ion binding;monooxygenase activity;oxidoreductase activity;oxidoreductase activity, acting on paired donors, with incorporation or reduction of molecular oxygen;oxidoreductase activity, acting on paired donors, with incorporation or reduction of molecular oxygen, another compound as one donor, and incorporation of one …	cell part;cytoplasmic part;cytoplasmic vesicle membrane;cytoplasmic vesicle part;intracellular organelle part;intracellular part;melanosome membrane;membrane;organelle membrane;organelle part;vesicle membrane	Melanogenesis;Tyrosine metabolism
895	HBG007374	hsp90ab1;	hsp90ab1	Q6AZV1	Hsp90beta (Hsp90beta protein)	0.101211	0.132652	0.103666	3	0.11251	0.014278	NaN	-	-	82.956	cellular macromolecule metabolic process;cellular metabolic process;cellular process;cellular protein metabolic process;macromolecule metabolic process;metabolic process;primary metabolic process;protein folding;protein metabolic process;response to stimulus;response to stress	adenyl nucleotide binding;adenyl ribonucleotide binding;ATP binding;binding;nucleotide binding;purine nucleotide binding;purine ribonucleoside triphosphate binding;purine ribonucleotide binding;ribonucleotide binding		Antigen processing and presentation;NOD-like receptor signaling pathway;Pathways in cancer;Plant-pathogen interaction;Progesterone-mediated oocyte maturation;Prostate cancer;Protein processing in endoplasmic reticulum
332	HBG000381	cfl1;	cfl1-a	P45695	Cofilin-1-A	0.389547	-0.049763	-0.333146	3	0.00221263	0.297318	NaN	-	-	19.066	actin cytoskeleton organization;actin filament depolymerization;actin filament organization;actin filament-based process;actin polymerization or depolymerization;biological regulation;cellular component disassembly;cellular component disassembly at cellular level;cellular component organization;cellular component organization at cellular level;cellular component organization or biogenesis;cellula…	actin binding;actin filament binding;binding;cytoskeletal protein binding;protein binding	actin cytoskeleton;cell cortex;cell part;cytoplasmic part;cytoskeleton;intracellular non-membrane-bounded organelle;intracellular organelle;intracellular organelle part;intracellular part;membrane;midbody;non-membrane-bounded organelle;nuclear matrix;nuclear part;organelle;organelle part	Axon guidance;Fc gamma R-mediated phagocytosis;Regulation of actin cytoskeleton
577	HBG012180		LOC414678	Q6DKL8;Q569Q7;Q6NTJ0	LOC414678 protein;LOC414678 protein;LOC414678 protein (Fragment)	-0.443246	-0.702008	0.741253	3	-0.134667	0.628313	NaN	-	-	16.975		binding;calcium ion binding;cation binding;ion binding;metal ion binding		Vascular smooth muscle contraction
1414	HBG053098	rps14;	rps14	Q6PI76	Rps14-prov protein	-0.198612	1.09389	-0.473061	3	0.140738	0.683227	NaN	-	-	16.273	biosynthetic process;cellular biosynthetic process;cellular macromolecule biosynthetic process;cellular macromolecule metabolic process;cellular metabolic process;cellular process;cellular protein metabolic process;macromolecule biosynthetic process;macromolecule metabolic process;metabolic process;primary metabolic process;protein metabolic process;translation	structural constituent of ribosome;structural molecule activity	cell part;cytoplasmic part;intracellular non-membrane-bounded organelle;intracellular organelle;intracellular part;macromolecular complex;non-membrane-bounded organelle;organelle;ribonucleoprotein complex;ribosome	Ribosome
1585	HBG013015	prph;	plasticin;prph	Q7ZX72;P48676	Peripherin	0.064061	0.396551	-0.44972	3	0.00363062	0.348121	NaN	-	-	52.169		structural molecule activity	cell part;cytoskeletal part;intermediate filament;intracellular organelle part;intracellular part;macromolecular complex;organelle part;protein complex	Amyotrophic lateral sclerosis (ALS)
1794	HBG000227		gapdh	Q8AY70	Glyceraldehyde-3-phosphate dehydrogenase (EC 1.2.1.12)	0.30614	0.015787	-0.328449	3	-0.00217403	0.259381	NaN	-	-	35.902	alcohol metabolic process;carbohydrate metabolic process;cellular carbohydrate metabolic process;cellular metabolic process;cellular process;glucose metabolic process;hexose metabolic process;metabolic process;monosaccharide metabolic process;primary metabolic process;small molecule metabolic process	binding;catalytic activity;coenzyme binding;cofactor binding;NAD binding;NADP binding;nucleotide binding;oxidoreductase activity;oxidoreductase activity, acting on the aldehyde or oxo group of donors;oxidoreductase activity, acting on the aldehyde or oxo group of donors, NAD or NADP as acceptor		Alzheimer's disease;Glycolysis / Gluconeogenesis
1458	HBG000067	eno1;	eno1	Q7SZ25;P08734	Alpha-enolase	0.0689363	-0.501794	-0.0231664	3	-0.152008	0.250178	NaN	-	-	47.448	alcohol catabolic process;alcohol metabolic process;carbohydrate catabolic process;carbohydrate metabolic process;catabolic process;cellular carbohydrate catabolic process;cellular carbohydrate metabolic process;cellular metabolic process;cellular process;generation of precursor metabolites and energy;glucose catabolic process;glucose metabolic process;glycolysis;hexose catabolic process;hexose m…	binding;carbon-oxygen lyase activity;catalytic activity;cation binding;hydro-lyase activity;ion binding;lyase activity;magnesium ion binding;metal ion binding;phosphopyruvate hydratase activity	cell part;cytoplasmic part;cytosolic part;intracellular part;macromolecular complex;phosphopyruvate hydratase complex;protein complex	Glycolysis / Gluconeogenesis;Methane metabolism;RNA degradation
262	HBG003771	actc1;act3;acta1;	act2;actc1;act3;MGC64484;MGC79012;acta2	Q7ZWR7;P10995;P04751;P04752;Q7SYU4;Q6IP22;Q6NS10;Q52QH5	Actin, alpha skeletal muscle 2;Actin, alpha cardiac muscle 1;Actin, alpha skeletal muscle 3	-0.723479	0.874192	-0.383412	3	-0.0775664	0.687165	NaN	-	-	42.019		adenyl nucleotide binding;adenyl ribonucleotide binding;ATP binding;binding;nucleotide binding;purine nucleotide binding;purine ribonucleoside triphosphate binding;purine ribonucleotide binding;ribonucleotide binding	cell part;cytoplasm;cytoskeleton;intracellular non-membrane-bounded organelle;intracellular organelle;intracellular part;non-membrane-bounded organelle;organelle	Cardiac muscle contraction;Dilated cardiomyopathy;Hypertrophic cardiomyopathy (HCM);Vascular smooth muscle contraction
1851	HBG004036	tktl2;	tktl2	Q9I8J7	MGC69114 protein (Transketolase) (EC 2.2.1.1)	-0.554425	0.595407	0.371641	3	0.137541	0.497749	NaN	-	-	67.451		catalytic activity;transferase activity;transferase activity, transferring aldehyde or ketonic groups;transketolase activity		Biosynthesis of ansamycins;Carbon fixation in photosynthetic organisms;Pentose phosphate pathway
1525	HBG003771	actr2;	actr2-b;actr2-a	Q7ZXV3;Q7ZTP2	Actin-related protein 2-B;Actin-related protein 2-A	-0.043809	0.97815	0.010431	3	0.314924	0.469494	NaN	-	-	44.679	actin cytoskeleton organization;actin filament organization;actin filament-based process;actin nucleation;Arp2/3 complex-mediated actin nucleation;biological regulation;cellular component organization;cellular component organization at cellular level;cellular component organization or biogenesis;cellular component organization or biogenesis at cellular level;cellular process;cytoskeleton organiza…	adenyl nucleotide binding;adenyl ribonucleotide binding;ATP binding;binding;nucleotide binding;purine nucleotide binding;purine ribonucleoside triphosphate binding;purine ribonucleotide binding;ribonucleotide binding	Arp2/3 protein complex;cell part;cell projection;cytoplasm;cytoskeletal part;intracellular organelle part;intracellular part;macromolecular complex;organelle part;protein complex
1774	HBG008335			Q8AVT1	Paics-prov protein	-0.0333679	-0.577715	-0.314705	3	-0.308596	0.222271	NaN	-	-	47.166	biosynthetic process;cellular biosynthetic process;cellular metabolic process;cellular nitrogen compound biosynthetic process;cellular nitrogen compound metabolic process;cellular process;'de novo' IMP biosynthetic process;heterocycle biosynthetic process;heterocycle metabolic process;IMP biosynthetic process;IMP metabolic process;metabolic process;nitrogen compound metabolic process;nucleobase-c…	5-(carboxyamino)imidazole ribonucleotide mutase activity;acid-amino acid ligase activity;adenyl nucleotide binding;adenyl ribonucleotide binding;ATP binding;binding;catalytic activity;intramolecular transferase activity;isomerase activity;ligase activity;ligase activity, forming carbon-nitrogen bonds;nucleotide binding;phosphoribosylaminoimidazolesuccinocarboxamide synthase activity;purine nucleo…		Purine metabolism
1362	HBG107404		MGC68479	Q6PA57	MGC68479 protein	0.467634	3.32845	1.90967	3	1.90192	1.16794	NaN	-	-	28.666				Cardiac muscle contraction;Dilated cardiomyopathy;Hypertrophic cardiomyopathy (HCM);Pathways in cancer;Thyroid cancer
852	HBG052710	stxbp1;	LOC100101272	Q68F22	LOC100101272 protein	-0.538591	0.837894	0.713545	3	0.337616	0.621648	NaN	-	-	67.709	cellular process;membrane docking;vesicle docking;vesicle docking involved in exocytosis
1404	HBG107404	tpm4;	tm-4;TM-4	Q6PF72;Q91865	Tm-4 protein;Non-muscle tropomyosin;	-0.245976	0.395951	-0.463177	3	-0.104401	0.364745	NaN	-	-	28.558				Cardiac muscle contraction;Dilated cardiomyopathy;Hypertrophic cardiomyopathy (HCM)
716	HBG052301	lamb2;	LOC494988	Q5XHI6	LOC494988 protein	1.01586	-1.26291	1.01935	3	0.257437	1.07505	NaN	-	-	197.68				Amoebiasis;ECM-receptor interaction;Focal adhesion;Pathways in cancer;Small cell lung cancer;Toxoplasmosis
355	HBG051878	hist1h4a;		P62799;Q6B827	Histone H4	0.396864	-0.019767	-0.620425	3	-0.0811094	0.417566	NaN	-	-	11.367	cellular component assembly;cellular component assembly at cellular level;cellular component organization;cellular component organization at cellular level;cellular component organization or biogenesis;cellular component organization or biogenesis at cellular level;cellular macromolecular complex assembly;cellular macromolecular complex subunit organization;cellular process;chromatin organization…	binding;DNA binding;nucleic acid binding	cell part;chromosomal part;intracellular membrane-bounded organelle;intracellular organelle;intracellular organelle part;intracellular part;macromolecular complex;membrane-bounded organelle;nucleosome;nucleus;organelle;organelle part;protein-DNA complex	Systemic lupus erythematosus
1713	HBG107844	eif3m;	eif3m	Q7ZYU8	Eukaryotic translation initiation factor 3 subunit M	0.182717	0.0699208	-0.582744	3	-0.110035	0.337413	NaN	-	-	42.305	biological regulation;cellular component assembly;cellular component assembly at cellular level;cellular component organization;cellular component organization at cellular level;cellular component organization or biogenesis;cellular component organization or biogenesis at cellular level;cellular macromolecular complex assembly;cellular macromolecular complex subunit organization;cellular process;…	binding;nucleic acid binding;RNA binding;translation factor activity, nucleic acid binding;translation initiation factor activity	cell part;cytoplasmic part;eukaryotic 43S preinitiation complex;eukaryotic 48S preinitiation complex;eukaryotic translation initiation factor 3 complex;intracellular part;macromolecular complex;protein complex;ribonucleoprotein complex;translation preinitiation complex
1688	HBG004298	atp1a3;	atp1a3	Q7ZYK8	Sodium/potassium-transporting ATPase subunit alpha (EC 3.6.3.-)	-0.246137	0.691251	0.0328528	3	0.159322	0.392997	NaN	-	-	112.95	ATP biosynthetic process;ATP metabolic process;biosynthetic process;cellular biosynthetic process;cellular metabolic process;cellular nitrogen compound biosynthetic process;cellular nitrogen compound metabolic process;cellular process;heterocycle biosynthetic process;heterocycle metabolic process;metabolic process;nitrogen compound metabolic process;nucleobase-containing compound biosynthetic pro…	active transmembrane transporter activity;adenyl nucleotide binding;adenyl ribonucleotide binding;ATP binding;ATPase activity;ATPase activity, coupled;ATPase activity, coupled to movement of substances;ATPase activity, coupled to transmembrane movement of ions;ATPase activity, coupled to transmembrane movement of substances;binding;catalytic activity;cation binding;cation transmembrane transporte…	cell part;integral to membrane;intrinsic to membrane;membrane part	Aldosterone-regulated sodium reabsorption;Bile secretion;Carbohydrate digestion and absorption;Cardiac muscle contraction;Endocrine and other factor-regulated calcium reabsorption;Gastric acid secretion;Mineral absorption;Pancreatic secretion;Protein digestion and absorption;Proximal tubule bicarbonate reclamation;Salivary secretion
1796	HBG004859	tll1;	tll1	Q8JI28	Tolloid-like protein 1	-0.883416	-0.39453	0.571372	3	-0.235525	0.604463	NaN	-	-	114.36	cell differentiation;cellular developmental process;cellular process;developmental process;macromolecule metabolic process;metabolic process;multicellular organismal development;multicellular organismal process;primary metabolic process;protein metabolic process;proteolysis	binding;calcium ion binding;catalytic activity;cation binding;endopeptidase activity;hydrolase activity;ion binding;metal ion binding;metalloendopeptidase activity;metallopeptidase activity;peptidase activity;peptidase activity, acting on L-amino acid peptides;transition metal ion binding;zinc ion binding	extracellular region
1598	HBG002746	sparc;	sparc	Q7ZXF8	MGC53121 protein	-0.264544	-0.16623	-0.114065	3	-0.181613	0.0623883	NaN	-	-	34.54	biological regulation;cellular process;cellular response to stimulus;regulation of biological process;regulation of cellular process;response to stimulus;signal transduction	binding;calcium ion binding;cation binding;ion binding;metal ion binding	extracellular matrix;extracellular region part;extracellular space;proteinaceous extracellular matrix
471	HBG003553			Q6GN92;Q4V7Z3;Q3KPL4	Uncharacterized protein (Fragment);Uncharacterized protein (Fragment);Uncharacterized protein (Fragment)	0.198244	-0.244713	-0.798161	3	-0.281543	0.407613	NaN	-	-	57.914	metabolic process;oxidation-reduction process	binding;catalytic activity;cation binding;ion binding;metal ion binding;oxidoreductase activity
66	HBG003364			B7ZSI3;A2RVA8	Uncharacterized protein;Uncharacterized protein;	-0.574119	0.191373	0.407778	3	0.008344	0.421232	NaN	-	-	26.493
1768	HBG001065		cyp	Q8AVP8;Q70YG6	Peptidyl-prolyl cis-trans isomerase	0.196935	1.2347	-0.435532	3	0.332036	0.68853	NaN	-	-	17.912	cellular macromolecule metabolic process;cellular metabolic process;cellular process;cellular protein metabolic process;macromolecule metabolic process;macromolecule modification;metabolic process;peptidyl-amino acid modification;peptidyl-proline modification;primary metabolic process;protein folding;protein metabolic process;protein modification process;protein peptidyl-prolyl isomerization	catalytic activity;cis-trans isomerase activity;isomerase activity;peptidyl-prolyl cis-trans isomerase activity		Toxoplasmosis
1822	HBG053816		tmeff1	Q91590	Tomoregulin-1	0.670504	-0.51052	0.306555	3	0.155513	0.493838	NaN	-	-	40.33	developmental process;multicellular organismal development;multicellular organismal process		cell part;integral to membrane;intrinsic to membrane;membrane;membrane part;plasma membrane
255	HBG007774	hist1h2bj;	H2B	Q92130;P02281;Q92131	Histone H2B;Histone H2B 1.1	-1.85962	2.91172	1.46434	3	0.838814	1.99748	NaN	-	-	13.894	cellular component assembly;cellular component assembly at cellular level;cellular component organization;cellular component organization at cellular level;cellular component organization or biogenesis;cellular component organization or biogenesis at cellular level;cellular macromolecular complex assembly;cellular macromolecular complex subunit organization;cellular process;chromatin organization…	binding;DNA binding;nucleic acid binding	cell part;chromosomal part;intracellular membrane-bounded organelle;intracellular organelle;intracellular organelle part;intracellular part;macromolecular complex;membrane-bounded organelle;nucleosome;nucleus;organelle;organelle part;protein-DNA complex	Systemic lupus erythematosus
1819	HBG000089	tubb;	tubb	Q91575	Tubulin beta chain	1.0111	0.258663	-0.562821	3	0.235649	0.642758	NaN	-	-	49.727	cellular component assembly;cellular component assembly at cellular level;cellular component organization;cellular component organization at cellular level;cellular component organization or biogenesis;cellular component organization or biogenesis at cellular level;cellular macromolecular complex assembly;cellular macromolecular complex subunit organization;cellular process;cellular protein compl…	binding;catalytic activity;GTP binding;GTPase activity;guanyl nucleotide binding;guanyl ribonucleotide binding;hydrolase activity;hydrolase activity, acting on acid anhydrides;hydrolase activity, acting on acid anhydrides, in phosphorus-containing anhydrides;nucleoside-triphosphatase activity;nucleotide binding;purine nucleotide binding;purine ribonucleoside triphosphate binding;purine ribonucleo…	cell part;cytoplasm;cytoskeletal part;intracellular organelle part;intracellular part;macromolecular complex;microtubule;organelle part;protein complex	Gap junction;Pathogenic Escherichia coli infection;Phagosome
322	HBG106438	cdh2;	cdh2-a cdh2	P33147	Neural cadherin-2	-0.795435	-0.436257	0.403004	3	-0.276229	0.502176	NaN	-	-	100.39	biological adhesion;cell adhesion;cell-cell adhesion;cellular process;homophilic cell adhesion	binding;calcium ion binding;cation binding;ion binding;metal ion binding	cell part;integral to membrane;intrinsic to membrane;membrane;membrane part;plasma membrane	Arrhythmogenic right ventricular cardiomyopathy (ARVC);Cell adhesion molecules (CAMs)
573	HBG001272			Q566G8	Uncharacterized protein (Fragment)	-0.416264	0.662203	-0.187361	3	0.019526	0.46395	NaN	-	-	52.821			cell part;cytoplasmic membrane-bounded vesicle;cytoplasmic part;cytoplasmic vesicle;intracellular membrane-bounded organelle;intracellular organelle;intracellular part;membrane-bounded organelle;membrane-bounded vesicle;organelle;stored secretory granule;vesicle
621	HBG000226	loxl1;	loxl1	Q5M7F9	Lysyl oxidase-like 1 (Oxl-1 protein)	0.533849	0.348361	-0.0889361	3	0.264425	0.261087	NaN	-	-	57.382		binding;catalytic activity;cation binding;copper ion binding;ion binding;metal ion binding;oxidoreductase activity;oxidoreductase activity, acting on the CH-NH2 group of donors;oxidoreductase activity, acting on the CH-NH2 group of donors, oxygen as acceptor;transition metal ion binding
169	HBG002295		LOC397919	B7ZR98	LOC397919 protein	0.328674	0.51965	-0.490845	3	0.11916	0.438328	NaN	-	-	75.419		binding;nucleic acid binding;nucleotide binding
1051	HBG000188		MGC84000	Q6GM38	MGC84000 protein	-0.167889	-0.109188	-0.598731	3	-0.291936	0.218257	NaN	-	-	37.529				Chemokine signaling pathway
1544	HBG004307	atp5b;	atp5b	Q7ZWR6	ATP synthase subunit beta	0.167021	0.82047	0.109811	3	0.365767	0.322371	NaN	-	-	56.373	ATP biosynthetic process;ATP hydrolysis coupled proton transport;ATP metabolic process;ATP synthesis coupled proton transport;biosynthetic process;cation transport;cellular biosynthetic process;cellular metabolic process;cellular nitrogen compound biosynthetic process;cellular nitrogen compound metabolic process;cellular process;energy coupled proton transport, against electrochemical gradient;en…	adenyl nucleotide binding;adenyl ribonucleotide binding;ATP binding;binding;cation transmembrane transporter activity;hydrogen ion transmembrane transporter activity;hydrogen ion transporting ATP synthase activity, rotational mechanism;inorganic cation transmembrane transporter activity;ion transmembrane transporter activity;monovalent inorganic cation transmembrane transporter activity;nucleotid…	cell part;intracellular part;macromolecular complex;membrane part;protein complex;proton-transporting ATP synthase complex, catalytic core F(1);proton-transporting two-sector ATPase complex, catalytic domain	Alzheimer's disease;Huntington's disease;Oxidative phosphorylation;Parkinson's disease
1320	HBG028243	sub1;	MGC81442	Q6NTX9	MGC81442 protein	-0.655132	-0.030697	0.706985	3	0.00705197	0.556722	NaN	-	-	14.379	biological regulation;regulation of biological process;regulation of biosynthetic process;regulation of cellular biosynthetic process;regulation of cellular macromolecule biosynthetic process;regulation of cellular metabolic process;regulation of cellular process;regulation of gene expression;regulation of macromolecule biosynthetic process;regulation of macromolecule metabolic process;regulation…	binding;DNA binding;nucleic acid binding;protein binding transcription factor activity;transcription coactivator activity;transcription cofactor activity;transcription factor binding transcription factor activity
24	HBG052336			A1L1G3	Uncharacterized protein	-1.54493	0.621718	0.635244	3	-0.0959904	1.02457	NaN	-	-	83.847		binding;cargo receptor activity;catalytic activity;cation binding;copper ion binding;ion binding;metal ion binding;oxidoreductase activity;oxidoreductase activity, acting on the CH-NH2 group of donors;oxidoreductase activity, acting on the CH-NH2 group of donors, oxygen as acceptor;receptor activity;scavenger receptor activity;transition metal ion binding	cell part;membrane
1716	HBG004933	col1a2;	col1a2	Q801M5	Col1a2-prov protein	0.245621	-0.592453	0.0411648	3	-0.101889	0.356782	NaN	-	-	126.35		extracellular matrix structural constituent;structural molecule activity	collagen;extracellular matrix part;extracellular region part	Amoebiasis;ECM-receptor interaction;Focal adhesion;Protein digestion and absorption
712	HBG006498	nid2;	LOC495003	Q5XHG8	LOC495003 protein	-0.360931	0.726615	0.201276	3	0.188987	0.444074	NaN	-	-	169.94	biological adhesion;cell adhesion;cell-matrix adhesion;cell-substrate adhesion;cellular process	binding;calcium ion binding;cation binding;ion binding;metal ion binding
1057	HBG002295			Q6GM69;Q98UD3	Uncharacterized protein (Vg1 mRNA binding protein 40);CArG-binding factor A (Fragment);	1.02917	-1.0769	0.227132	3	0.0598016	0.867901	NaN	-	-	35.937		binding;nucleic acid binding;nucleotide binding
1040	HBG057085	scg3;	scg3-A	Q6GLW5;Q91847	Scg3-A protein;Secretogranin III;	-0.459301	-0.226323	0.431739	3	-0.0846284	0.377312	NaN	-	-	51.941
1570	HBG000078			Q7ZX16	Dag1-prov protein	0.742725	-0.173675	-1.40617	3	-0.27904	0.88044	NaN	-	-	97.79	biological regulation;cellular component organization;cellular component organization at cellular level;cellular component organization or biogenesis;cellular component organization or biogenesis at cellular level;cellular process;cytoskeletal anchoring at plasma membrane;cytoskeleton organization;maintenance of location;maintenance of location in cell;maintenance of protein location;maintenance …	binding;calcium ion binding;cation binding;ion binding;metal ion binding	cell part;dystrophin-associated glycoprotein complex;macromolecular complex;membrane part;plasma membrane part;protein complex	Arrhythmogenic right ventricular cardiomyopathy (ARVC);Dilated cardiomyopathy;ECM-receptor interaction;Hypertrophic cardiomyopathy (HCM);Viral myocarditis
1803	HBG053241			Q8QHL9	Type XVIII collagen alpha1 chain	-0.511538	-0.15084	-0.413744	3	-0.358707	0.15231	NaN	-	-	134.83	biological adhesion;cell adhesion;cellular process	structural molecule activity	collagen;extracellular matrix part;extracellular region part	Protein digestion and absorption
1023	HBG001065	ppia;	ppia;CypA	Q6DTN6;Q6NUH4;Q7SZ12	Peptidyl-prolyl cis-trans isomerase	1.58665	-0.389618	-1.38098	3	-0.0613167	1.23357	NaN	-	-	17.72	cellular macromolecule metabolic process;cellular metabolic process;cellular process;cellular protein metabolic process;macromolecule metabolic process;macromolecule modification;metabolic process;peptidyl-amino acid modification;peptidyl-proline modification;primary metabolic process;protein folding;protein metabolic process;protein modification process;protein peptidyl-prolyl isomerization	catalytic activity;cis-trans isomerase activity;isomerase activity;peptidyl-prolyl cis-trans isomerase activity
1101	HBG005344	cltc;	MGC80936	Q6GNR4	Clathrin heavy chain	-0.270744	-0.131074	-0.0057752	3	-0.135864	0.108226	NaN	-	-	191.43	cellular process;establishment of localization;establishment of localization in cell;establishment of protein localization;intracellular protein transport;intracellular transport;protein transport;transport;vesicle-mediated transport	structural molecule activity	cell part;clathrin coat;clathrin coat of coated pit;clathrin coat of trans-Golgi network vesicle;clathrin vesicle coat;cytoplasmic part;cytoplasmic vesicle part;Golgi apparatus part;intracellular organelle part;intracellular part;macromolecular complex;membrane coat;membrane part;organelle part;plasma membrane part;protein complex;vesicle coat	Bacterial invasion of epithelial cells;Endocrine and other factor-regulated calcium reabsorption;Endocytosis;Huntington's disease;Lysosome
183	HBG006175	rbp3;rbp3;	rbp3	Q7SZI7;B7ZS84	Retinol-binding protein 3	-0.592636	0.160899	0.188946	3	-0.0809302	0.362012	NaN	-	-	135.02	macromolecule metabolic process;metabolic process;primary metabolic process;protein metabolic process;proteolysis	catalytic activity;hydrolase activity;peptidase activity;peptidase activity, acting on L-amino acid peptides;serine hydrolase activity;serine-type peptidase activity	cell part;cytoplasm;extracellular matrix;extracellular region part;interphotoreceptor matrix;intracellular part;proteinaceous extracellular matrix
723	HBG006848	pygl;	pygl	Q63ZG6	Phosphorylase	-0.164014	0.695158	0.194482	3	0.241875	0.352353	NaN	-	-	97.886	carbohydrate metabolic process;metabolic process;primary metabolic process	binding;catalytic activity;cofactor binding;glycogen phosphorylase activity;phosphorylase activity;pyridoxal phosphate binding;transferase activity;transferase activity, transferring glycosyl groups;transferase activity, transferring hexosyl groups;vitamin B6 binding;vitamin binding		Insulin signaling pathway;Starch and sucrose metabolism
25	HBG052461	metrnl;	metrnl	A1L2K1	Meteorin-like protein	0.825043	-0.396379	0.25783	3	0.228831	0.499065	NaN	-	-	32.144			extracellular region
1177	HBG045601	npm2;	npm-A	Q6GQG6	Npm-A protein	-0.269766	-0.316576	-0.271079	3	-0.285807	0.0217635	NaN	-	-	22.045		binding;nucleic acid binding
1639	HBG005407	calr;	crc	Q91710;Q7ZXY3	Calreticulin (Fragment);Crc protein;	-0.656457	-0.212494	0.84901	3	-0.00664703	0.631605	NaN	-	-	48.343	cellular macromolecule metabolic process;cellular metabolic process;cellular process;cellular protein metabolic process;macromolecule metabolic process;metabolic process;primary metabolic process;protein folding;protein metabolic process	binding;calcium ion binding;cation binding;ion binding;metal ion binding	cell part;cytoplasmic part;endoplasmic reticulum;intracellular membrane-bounded organelle;intracellular organelle;intracellular part;membrane-bounded organelle;organelle	Antigen processing and presentation;Chagas disease (American trypanosomiasis);Phagosome;Protein processing in endoplasmic reticulum
967	HBG000636	thbs4;	thbs4-prov	Q6DE79	Thbs4-prov protein	-0.273228	1.11007	0.246596	3	0.361147	0.57051	NaN	-	-	104.85	biological adhesion;cell adhesion;cellular process	binding;calcium ion binding;cation binding;ion binding;metal ion binding	extracellular region	ECM-receptor interaction;Focal adhesion;Malaria;Phagosome;TGF-beta signaling pathway
1373	HBG000109	psmc4;	psmc4	Q6PAD3	Psmc4 protein	-0.385378	0.32573	-0.121036	3	-0.060228	0.293476	NaN	-	-	47.391	catabolic process;macromolecule catabolic process;macromolecule metabolic process;metabolic process;primary metabolic process;protein catabolic process;protein metabolic process	adenyl nucleotide binding;adenyl ribonucleotide binding;ATP binding;binding;catalytic activity;hydrolase activity;hydrolase activity, acting on acid anhydrides;hydrolase activity, acting on acid anhydrides, in phosphorus-containing anhydrides;nucleoside-triphosphatase activity;nucleotide binding;purine nucleotide binding;purine ribonucleoside triphosphate binding;purine ribonucleotide binding;pyr…	cell part;cytoplasm;intracellular part	Proteasome
803		sdf4;	sdf4	Q66JA6	45 kDa calcium-binding protein	0.41466	-0.081048	-0.632866	3	-0.0997514	0.427855	NaN	-	-	42.234		binding;calcium ion binding;cation binding;ion binding;metal ion binding	cell part;cytoplasmic part;Golgi apparatus part;Golgi lumen;intracellular organelle lumen;intracellular organelle part;intracellular part;membrane-enclosed lumen;organelle lumen;organelle part
315	HBG000502	nrp1;	nrp1;LOC397804	P28824;Q5XH75	Neuropilin-1	-0.481897	0.0405837	-0.432393	3	-0.291235	0.2355	NaN	-	-	103.42	anatomical structure formation involved in morphogenesis;anatomical structure morphogenesis;angiogenesis;axon guidance;biological adhesion;biological regulation;cell adhesion;cell chemotaxis;cell migration;cell motility;cell surface receptor linked signaling pathway;cellular component movement;cellular process;cellular response to chemical stimulus;cellular response to growth factor stimulus;cell…	binding;carbohydrate binding;catalytic activity;cation binding;glycosaminoglycan binding;heparin binding;ion binding;kinase activity;metal ion binding;molecular transducer activity;pattern binding;phosphotransferase activity, alcohol group as acceptor;polysaccharide binding;protein kinase activity;protein tyrosine kinase activity;receptor activity;semaphorin receptor activity;signal transducer ac…	cell part;integral to membrane;intrinsic to membrane;membrane;membrane part	Axon guidance
999	HBG051087	cox4i2;	MGC84307	Q6DJG5	MGC84307 protein	0.0170224	0.30734	-0.205931	3	0.0394771	0.210143	NaN	-	-	20.571		catalytic activity;cation transmembrane transporter activity;cytochrome-c oxidase activity;heme-copper terminal oxidase activity;hydrogen ion transmembrane transporter activity;inorganic cation transmembrane transporter activity;ion transmembrane transporter activity;monovalent inorganic cation transmembrane transporter activity;oxidoreductase activity;oxidoreductase activity, acting on a heme gr…		Alzheimer's disease;Cardiac muscle contraction;Huntington's disease;Oxidative phosphorylation;Parkinson's disease
848	HBG001536	atp5a1;	LOC397732;atp5a	Q68EY5;P08428	ATP synthase subunit alpha;ATP synthase subunit alpha, mitochondrial	-0.620599	-0.098664	-2.97945	3	-1.2329	1.25324	NaN	-	-	59.887	ATP biosynthetic process;ATP hydrolysis coupled proton transport;ATP metabolic process;ATP synthesis coupled proton transport;biosynthetic process;cation transport;cellular biosynthetic process;cellular metabolic process;cellular nitrogen compound biosynthetic process;cellular nitrogen compound metabolic process;cellular process;energy coupled proton transport, against electrochemical gradient;en…	active transmembrane transporter activity;adenyl nucleotide binding;adenyl ribonucleotide binding;ATP binding;ATPase activity;ATPase activity, coupled;ATPase activity, coupled to movement of substances;ATPase activity, coupled to transmembrane movement of ions;ATPase activity, coupled to transmembrane movement of substances;binding;catalytic activity;cation transmembrane transporter activity;cati…	cell part;cytoplasmic part;intracellular organelle part;intracellular part;macromolecular complex;membrane;membrane part;mitochondrial inner membrane;mitochondrial membrane;mitochondrial part;organelle inner membrane;organelle membrane;organelle part;protein complex;proton-transporting ATP synthase complex, catalytic core F(1);proton-transporting two-sector ATPase complex, catalytic domain	Alzheimer's disease;Huntington's disease;Oxidative phosphorylation;Parkinson's disease
1539	HBG000089	tubb4a;	tubb4a	Q7ZWP4	MGC53205 protein	0.500591	-1.54647	0.717485	3	-0.109463	1.01997	NaN	-	-	49.749	cellular component assembly;cellular component assembly at cellular level;cellular component organization;cellular component organization at cellular level;cellular component organization or biogenesis;cellular component organization or biogenesis at cellular level;cellular macromolecular complex assembly;cellular macromolecular complex subunit organization;cellular process;cellular protein compl…	binding;catalytic activity;GTP binding;GTPase activity;guanyl nucleotide binding;guanyl ribonucleotide binding;hydrolase activity;hydrolase activity, acting on acid anhydrides;hydrolase activity, acting on acid anhydrides, in phosphorus-containing anhydrides;nucleoside-triphosphatase activity;nucleotide binding;purine nucleotide binding;purine ribonucleoside triphosphate binding;purine ribonucleo…	cell part;cytoplasm;cytoskeletal part;intracellular organelle part;intracellular part;macromolecular complex;microtubule;organelle part;protein complex	Gap junction;Pathogenic Escherichia coli infection;Phagosome
844	HBG002385		MGC84194	Q68EW5	MGC84194 protein	-0.948493	2.35405	1.24783	3	0.884464	1.37252	NaN	-	-	52.722	biological adhesion;cell adhesion;cellular process
594	HBG003464	gpc4;	Xgly4	Q8AYR4;Q5EAV3	Glypican-4;Xgly4 protein;	0.0960228	0.262092	-0.556904	3	-0.0662631	0.353498	NaN	-	-	63.055			anchored to membrane;cell part;extracellular matrix;extracellular region part;intrinsic to membrane;membrane;membrane part;plasma membrane;proteinaceous extracellular matrix
1795	HBG053241	col18a1;	col18a1	Q8JFF7	Type XVIII collagen short variant	-0.629538	-0.015227	0.0292552	3	-0.20517	0.300623	NaN	-	-	134.15	biological adhesion;cell adhesion;cellular process	structural molecule activity	collagen;extracellular matrix part;extracellular region part	Protein digestion and absorption
630	HBG005310	cetp;	LOC496072	Q5PPV0	LOC496072 protein	1.15871	-0.526766	0.24833	3	0.293424	0.68883	NaN	-	-	55.49	cholesterol transport;establishment of localization;lipid transport;organic substance transport;reverse cholesterol transport;sterol transport;transport	binding;cholesterol transporter activity;lipid binding;lipid transporter activity;sterol transporter activity;substrate-specific transporter activity;transporter activity	extracellular region part;high-density lipoprotein particle;macromolecular complex;plasma lipoprotein particle;protein-lipid complex
1653	HBG051665		xFRP	Q7ZY42;Q9DGB0	XFRP protein (Fragment);Follistatin-related protein (XFRP protein);	-0.0128001	0.346623	-0.702533	3	-0.122903	0.435334	NaN	-	-	34.16		binding;calcium ion binding;cation binding;ion binding;metal ion binding
1508	HBG002176	atp6v1b2;	vha55	Q7ZTJ4	Vha55 protein	-0.228032	0.768105	0.556452	3	0.365508	0.428499	NaN	-	-	56.447	ATP hydrolysis coupled proton transport;ATP metabolic process;cation transport;cellular metabolic process;cellular nitrogen compound metabolic process;cellular process;energy coupled proton transport, against electrochemical gradient;establishment of localization;heterocycle metabolic process;hydrogen transport;ion transmembrane transport;ion transport;metabolic process;monovalent inorganic catio…	adenyl nucleotide binding;adenyl ribonucleotide binding;ATP binding;binding;catalytic activity;hydrolase activity;hydrolase activity, acting on acid anhydrides;hydrolase activity, acting on acid anhydrides, catalyzing transmembrane movement of substances;nucleotide binding;purine nucleotide binding;purine ribonucleoside triphosphate binding;purine ribonucleotide binding;ribonucleotide binding;tra…	cell part;macromolecular complex;membrane part;protein complex;proton-transporting two-sector ATPase complex, catalytic domain;proton-transporting V-type ATPase, V1 domain	Collecting duct acid secretion;Epithelial cell signaling in Helicobacter pylori infection;Oxidative phosphorylation;Phagosome;Rheumatoid arthritis;Vibrio cholerae infection
292	HBG000947	pcna;	pcna-A;pcna	Q6PF20;P18248	Proliferating cell nuclear antigen	-0.043175	0.303762	0.164491	3	0.141693	0.142551	NaN	-	-	28.825	biological regulation;biosynthetic process;cellular biosynthetic process;cellular macromolecule biosynthetic process;cellular macromolecule metabolic process;cellular metabolic process;cellular nitrogen compound metabolic process;cellular process;cellular response to stimulus;cellular response to stress;DNA biosynthetic process;DNA metabolic process;DNA repair;DNA replication;macromolecule biosyn…	binding;DNA binding;DNA polymerase processivity factor activity;enzyme regulator activity;nucleic acid binding	cell part;intracellular membrane-bounded organelle;intracellular organelle;intracellular organelle part;intracellular part;macromolecular complex;membrane-bounded organelle;nuclear part;nucleus;organelle;organelle part;PCNA complex;PCNA-p21 complex;protein complex	Base excision repair;Cell cycle;DNA replication;Mismatch repair;Nucleotide excision repair
738	HBG052690		LOC494725	Q640C9	LOC494725 protein	0.065927	-0.59708	0.0745005	3	-0.152218	0.314585	NaN	-	-	37.735
991	HBG005379	copa;	copa-prov	Q6DJD1	Coatomer subunit alpha	-2.69636	-0.850105	-0.0312122	3	-1.19256	1.11466	NaN	-	-	138.58	cellular process;establishment of localization;establishment of localization in cell;establishment of protein localization;intracellular protein transport;intracellular transport;protein transport;transport;vesicle-mediated transport	structural molecule activity	cell part;COPI vesicle coat;cytoplasmic part;cytoplasmic vesicle part;Golgi apparatus part;intracellular organelle part;intracellular part;macromolecular complex;membrane coat;membrane part;organelle part;protein complex;vesicle coat	Neuroactive ligand-receptor interaction
657	HBG000089		LOC397931	Q5U4V6;Q91831	LOC397931 protein;Alpha-tubulin;	0.366554	-0.556724	-0.900252	3	-0.363474	0.53492	NaN	-	-	50.067	cellular component assembly;cellular component assembly at cellular level;cellular component organization;cellular component organization at cellular level;cellular component organization or biogenesis;cellular component organization or biogenesis at cellular level;cellular macromolecular complex assembly;cellular macromolecular complex subunit organization;cellular process;cellular protein compl…	binding;catalytic activity;GTP binding;GTPase activity;guanyl nucleotide binding;guanyl ribonucleotide binding;hydrolase activity;hydrolase activity, acting on acid anhydrides;hydrolase activity, acting on acid anhydrides, in phosphorus-containing anhydrides;nucleoside-triphosphatase activity;nucleotide binding;purine nucleotide binding;purine ribonucleoside triphosphate binding;purine ribonucleo…	cell part;cytoplasm;cytoskeletal part;intracellular organelle part;intracellular part;macromolecular complex;microtubule;organelle part;protein complex	Gap junction;Pathogenic Escherichia coli infection;Phagosome
1619	HBG001838	eef2.1;	eef2.1	Q7ZXP8	Eef2-prov protein	-0.254245	0.613792	0.374026	3	0.244524	0.366015	NaN	-	-	95.426	catabolic process;cellular catabolic process;cellular metabolic process;cellular nitrogen compound catabolic process;cellular nitrogen compound metabolic process;cellular process;GTP catabolic process;GTP metabolic process;heterocycle catabolic process;heterocycle metabolic process;metabolic process;nitrogen compound metabolic process;nucleobase-containing compound catabolic process;nucleobase-co…	binding;catalytic activity;GTP binding;GTPase activity;guanyl nucleotide binding;guanyl ribonucleotide binding;hydrolase activity;hydrolase activity, acting on acid anhydrides;hydrolase activity, acting on acid anhydrides, in phosphorus-containing anhydrides;nucleoside-triphosphatase activity;nucleotide binding;purine nucleotide binding;purine ribonucleoside triphosphate binding;purine ribonucleo…
248	HBG013015	lmnb1;	lmnb1	Q8AVZ3;O93398	Lmnb1-prov protein;Lamin B1;	-0.430947	-0.188826	1.63643	3	0.338886	0.922812	NaN	-	-	66.532		structural molecule activity	cell part;cytoskeletal part;intermediate filament;intracellular organelle part;intracellular part;macromolecular complex;organelle part;protein complex
797	HBG004959	txnrd3;	MGC81848	Q66J56	MGC81848 protein	-0.578283	-1.0249	2.05895	3	0.151924	1.36074	NaN	-	-	65.727	biological regulation;cell redox homeostasis;cellular homeostasis;cellular process;homeostatic process;regulation of biological process;regulation of biological quality;regulation of cellular process	antioxidant activity;binding;catalytic activity;coenzyme binding;cofactor binding;disulfide oxidoreductase activity;electron carrier activity;flavin adenine dinucleotide binding;NADP binding;nucleotide binding;oxidoreductase activity;oxidoreductase activity, acting on a sulfur group of donors;oxidoreductase activity, acting on a sulfur group of donors, NAD or NADP as acceptor;oxidoreductase activ…	cell part;cytoplasm;intracellular part	Pyrimidine metabolism;Selenocompound metabolism
1827	HBG004933	col2a1;	col2a1	Q91717	Collagen alpha-1(II) chain	0.732911	-0.664399	-0.252078	3	-0.0611887	0.586201	NaN	-	-	142.26		binding;cation binding;extracellular matrix structural constituent;ion binding;metal ion binding;structural molecule activity	collagen;extracellular matrix part;extracellular region part	Amoebiasis;ECM-receptor interaction;Focal adhesion;Protein digestion and absorption
1053	HBG009351	rab6b;	MGC83971	Q6GM47	MGC83971 protein	1.69111	1.04803	-1.27584	3	0.487765	1.27439	NaN	-	-	23.478	biological regulation;cellular process;cellular response to stimulus;establishment of localization;establishment of protein localization;intracellular signal transduction;protein transport;regulation of biological process;regulation of cellular process;response to stimulus;signal transduction;small GTPase mediated signal transduction;transport	binding;GTP binding;guanyl nucleotide binding;guanyl ribonucleotide binding;nucleotide binding;purine nucleotide binding;purine ribonucleoside triphosphate binding;purine ribonucleotide binding;ribonucleotide binding
1571	HBG051922	hapln3;	hapln3	Q7ZX17	MGC53495 protein	1.32161	-1.01884	-0.842848	3	-0.180026	1.06424	NaN	-	-	40.885	biological adhesion;cell adhesion;cellular process	binding;carbohydrate binding;glycosaminoglycan binding;hyaluronic acid binding;pattern binding;polysaccharide binding
1448	HBG006119	idh2;	idh2	Q7SYW4	Isocitrate dehydrogenase [NADP]	-0.590418	0.678972	-0.536713	3	-0.149386	0.586148	NaN	-	-	50.758	acetyl-CoA catabolic process;acetyl-CoA metabolic process;carboxylic acid metabolic process;catabolic process;cellular catabolic process;cellular ketone metabolic process;cellular metabolic process;cellular process;coenzyme catabolic process;coenzyme metabolic process;cofactor catabolic process;cofactor metabolic process;isocitrate metabolic process;metabolic process;organic acid metabolic proces…	binding;catalytic activity;cation binding;coenzyme binding;cofactor binding;ion binding;isocitrate dehydrogenase (NADP+) activity;isocitrate dehydrogenase activity;magnesium ion binding;metal ion binding;NAD binding;nucleotide binding;oxidoreductase activity;oxidoreductase activity, acting on CH-OH group of donors;oxidoreductase activity, acting on the CH-OH group of donors, NAD or NADP as accept…		Carbon fixation pathways in prokaryotes;Citrate cycle (TCA cycle);Glutathione metabolism;Peroxisome
1837	HBG002567		complement factor B;LOC397725	Q91900;B7ZQZ6;B1H1Q5	Complement factor B;Complement factor B;Uncharacterized protein (Fragment)	0.667577	-1.18177	-1.77154	3	-0.761909	1.03908	NaN	-	-	85.167	activation of immune response;biological regulation;complement activation;humoral immune response;immune effector process;immune response;immune system process;macromolecule metabolic process;metabolic process;positive regulation of biological process;positive regulation of immune response;positive regulation of immune system process;positive regulation of response to stimulus;primary metabolic p…	catalytic activity;endopeptidase activity;hydrolase activity;peptidase activity;peptidase activity, acting on L-amino acid peptides;serine hydrolase activity;serine-type endopeptidase activity;serine-type peptidase activity	extracellular region	Complement and coagulation cascades;Staphylococcus aureus infection
230	HBG004859	bmp1;	BMP-1	Q66KI3;O57381	Metalloendopeptidase (EC 3.4.24.-);Metalloendopeptidase (EC 3.4.24.-);	0.341412	-0.171041	0.0662384	3	0.0788698	0.209399	NaN	-	-	83.603	macromolecule metabolic process;metabolic process;primary metabolic process;protein metabolic process;proteolysis	binding;calcium ion binding;catalytic activity;cation binding;endopeptidase activity;hydrolase activity;ion binding;metal ion binding;metalloendopeptidase activity;metallopeptidase activity;peptidase activity;peptidase activity, acting on L-amino acid peptides;transition metal ion binding;zinc ion binding
710	HBG001272	chga;	LOC495018	Q5XHF1	LOC495018 protein	0.711887	-0.023101	-0.440152	3	0.082878	0.476251	NaN	-	-	49.629			cell part;cytoplasmic membrane-bounded vesicle;cytoplasmic part;cytoplasmic vesicle;intracellular membrane-bounded organelle;intracellular organelle;intracellular part;membrane-bounded organelle;membrane-bounded vesicle;organelle;stored secretory granule;vesicle
1276	HBG051853		MGC82327	Q6NRQ9	MGC82327 protein	-2.88269	0.314089	-2.93671	3	-1.8351	1.51987	NaN	-	-	27.569		catalytic activity;glutathione transferase activity;transferase activity;transferase activity, transferring alkyl or aryl (other than methyl) groups	cell part;cytoplasm;intracellular part	Drug metabolism - cytochrome P450;Glutathione metabolism;Metabolism of xenobiotics by cytochrome P450
1439	HBG106792	c9;	c9	Q7SYA0	MGC64276 protein	0.148039	1.18548	-1.28219	3	0.0171111	1.01167	NaN	-	-	65.584	immune response;immune system process;response to stimulus		cell part;macromolecular complex;membrane attack complex;membrane part;plasma membrane part;pore complex;protein complex	Amoebiasis;Complement and coagulation cascades;Prion diseases;Systemic lupus erythematosus
754	HBG009351	rab11b.1;	LOC494642;rab11b	Q641B7;Q8AVV4;Q66KS9	LOC494642 protein;Rab11b protein;Rab11b protein	-0.632073	-0.2025	2.08753	3	0.417653	1.19373	NaN	-	-	24.464	biological regulation;cellular process;cellular response to stimulus;establishment of localization;establishment of protein localization;intracellular signal transduction;protein transport;regulation of biological process;regulation of cellular process;response to stimulus;signal transduction;small GTPase mediated signal transduction;transport	binding;GTP binding;guanyl nucleotide binding;guanyl ribonucleotide binding;nucleotide binding;purine nucleotide binding;purine ribonucleoside triphosphate binding;purine ribonucleotide binding;ribonucleotide binding		Endocytosis;Vasopressin-regulated water reabsorption
165	HBG065093	42615;42615;	sept2-a;XlSeptA	Q9DE33;B7ZR20	Septin-2A	0.738321	-0.661598	0.748535	3	0.275086	0.662349	NaN	-	-	40.927	anatomical structure formation involved in morphogenesis;biological regulation;cell cycle;cell cycle phase;cell cycle process;cell division;cell projection assembly;cell projection organization;cell surface receptor linked signaling pathway;cellular component assembly;cellular component assembly at cellular level;cellular component assembly involved in morphogenesis;cellular component organizatio…	binding;GTP binding;guanyl nucleotide binding;guanyl ribonucleotide binding;nucleotide binding;purine nucleotide binding;purine ribonucleoside triphosphate binding;purine ribonucleotide binding;ribonucleotide binding	cell cortex part;cell division site part;cell part;cell projection membrane;cell projection part;cilium membrane;cilium part;cleavage furrow;cytoplasm;cytoplasmic part;cytoskeletal part;intracellular non-membrane-bounded organelle;intracellular organelle;intracellular organelle part;intracellular part;macromolecular complex;membrane part;midbody;non-membrane-bounded organelle;organelle;organelle …
1476	HBG053683		MGC64293	Q7SZB1;Q7ZY51	Profilin	-0.866535	1.71285	1.50687	3	0.784397	1.17041	NaN	-	-	14.879	actin cytoskeleton organization;actin filament-based process;cellular component organization;cellular component organization at cellular level;cellular component organization or biogenesis;cellular component organization or biogenesis at cellular level;cellular process;cytoskeleton organization;organelle organization			Regulation of actin cytoskeleton;Shigellosis
611	HBG054415	snrpd2;	snrpd2	Q5HZQ7	Uncharacterized protein	0.890981	-2.7386	0.676675	3	-0.390313	1.66279	NaN	-	-	13.541	cellular macromolecule metabolic process;cellular metabolic process;cellular nitrogen compound metabolic process;cellular process;macromolecule metabolic process;metabolic process;nitrogen compound metabolic process;nucleic acid metabolic process;nucleobase-containing compound metabolic process;primary metabolic process;RNA metabolic process;RNA processing;RNA splicing		cell part;intracellular organelle part;intracellular part;macromolecular complex;nuclear part;organelle part;ribonucleoprotein complex;small nuclear ribonucleoprotein complex	Spliceosome
1726	HBG054199	uba1;	uba1a	Q801S7;Q9DEE8	Uba1a protein;Ubiquitin activating enzyme;	0.158839	-0.945436	0.109402	3	-0.225732	0.509308	NaN	-	-	117.99	cellular macromolecule metabolic process;cellular metabolic process;cellular process;cellular protein metabolic process;macromolecule metabolic process;macromolecule modification;metabolic process;primary metabolic process;protein metabolic process;protein modification process	adenyl nucleotide binding;adenyl ribonucleotide binding;ATP binding;binding;catalytic activity;ligase activity;nucleotide binding;purine nucleotide binding;purine ribonucleoside triphosphate binding;purine ribonucleotide binding;ribonucleotide binding;small protein activating enzyme activity		Parkinson's disease;Ubiquitin mediated proteolysis
1638	HBG002143	ptges3;	ptges3	Q7ZXX8	Tebp-pending-prov protein	-0.583494	-0.044004	-3.37051	3	-1.33267	1.45771	NaN	-	-	18.51
1810	HBG061815	anxa4;	anxa4	Q90X16	Annexin	-2.60199	1.39168	-0.871991	3	-0.6941	1.63526	NaN	-	-	35.801		binding;calcium ion binding;calcium-dependent phospholipid binding;cation binding;ion binding;lipid binding;metal ion binding;phospholipid binding
910	HBG050455	adam10;	adam10	Q6DCQ2;Q8JIY1	Disintegrin and metalloproteinase domain-containing protein 10	-0.881727	0.057514	0.484082	3	-0.113377	0.570533	NaN	-	-	84.214	biological regulation;cell surface receptor linked signaling pathway;cellular macromolecule metabolic process;cellular metabolic process;cellular process;cellular protein metabolic process;cellular response to stimulus;macromolecule metabolic process;macromolecule modification;membrane protein ectodomain proteolysis;membrane protein proteolysis;metabolic process;negative regulation of biological …	binding;catalytic activity;cation binding;endopeptidase activity;enzyme binding;hydrolase activity;identical protein binding;ion binding;kinase binding;metal ion binding;metalloendopeptidase activity;metallopeptidase activity;peptidase activity;peptidase activity, acting on L-amino acid peptides;protein binding;protein dimerization activity;protein homodimerization activity;protein kinase binding…	cell part;cell surface;cytoplasmic membrane-bounded vesicle;cytoplasmic part;cytoplasmic vesicle;Golgi apparatus part;Golgi-associated vesicle;integral to membrane;intracellular membrane-bounded organelle;intracellular organelle;intracellular organelle part;intracellular part;intrinsic to membrane;membrane part;membrane-bounded organelle;membrane-bounded vesicle;nucleus;organelle;organelle part;v…	Alzheimer's disease;Epithelial cell signaling in Helicobacter pylori infection
549	HBG009556	cst3;	cst3	Q4ZJ77	Cystatin	-1.53184	1.83957	-0.468802	3	-0.0536904	1.40733	NaN	-	-	14.492		cysteine-type endopeptidase inhibitor activity;endopeptidase inhibitor activity;endopeptidase regulator activity;enzyme inhibitor activity;enzyme regulator activity;peptidase inhibitor activity;peptidase regulator activity		Salivary secretion
580	HBG006127	eif3b;	eif3b	Q569Z1	Eukaryotic translation initiation factor 3 subunit B	1.07743	-0.556631	0.177031	3	0.232609	0.668258	NaN	-	-	80.255	biological regulation;cellular component assembly;cellular component assembly at cellular level;cellular component organization;cellular component organization at cellular level;cellular component organization or biogenesis;cellular component organization or biogenesis at cellular level;cellular macromolecular complex assembly;cellular macromolecular complex subunit organization;cellular process;…	binding;nucleic acid binding;nucleotide binding;RNA binding;translation factor activity, nucleic acid binding;translation initiation factor activity	cell part;cytoplasmic part;eukaryotic 43S preinitiation complex;eukaryotic 48S preinitiation complex;eukaryotic translation initiation factor 3 complex;intracellular part;macromolecular complex;protein complex;ribonucleoprotein complex;translation preinitiation complex	RNA transport
1695	HBG013015			Q7ZYN9	MGC53311 protein	0.352745	-0.629577	-0.0246313	3	-0.100488	0.404603	NaN	-	-	42.058		structural molecule activity	cell part;cytoskeletal part;intermediate filament;intracellular organelle part;intracellular part;macromolecular complex;organelle part;protein complex
1430	HBG002617		MGC64541	Q7SY70	MGC64541 protein	-1.141	0.338777	-0.225464	3	-0.342563	0.609766	NaN	-	-	57.555	cellular lipid metabolic process;cellular metabolic process;cellular process;lipid metabolic process;membrane lipid metabolic process;metabolic process;primary metabolic process;sphingolipid metabolic process		cell part;cytoplasmic part;intracellular membrane-bounded organelle;intracellular organelle;intracellular part;lysosome;lytic vacuole;membrane-bounded organelle;organelle;vacuole	Lysosome
1253	HBG082914	vps26a;vps26a;	vps26a-a;vps26a-b	Q6IRD0;Q6DFU4	Vacuolar protein sorting-associated protein 26A-A;Vacuolar protein sorting-associated protein 26A-B	0.387367	-1.00002	1.72498	3	0.370777	1.11254	NaN	-	-	38.091	establishment of localization;establishment of localization in cell;establishment of protein localization;intracellular transport;protein transport;transport;vacuolar transport		cell part;cytoplasmic part;endosomal part;endosome;endosome membrane;intracellular membrane-bounded organelle;intracellular organelle;intracellular organelle part;intracellular part;macromolecular complex;membrane;membrane part;membrane-bounded organelle;organelle;organelle membrane;organelle part;protein complex;retromer complex;vesicle
199	HBG012727		mt-co2;cox2	Q9ZZM1;P00407;F6KDD8	Cytochrome c oxidase subunit 2	0.146276	-0.123122	0.0407359	3	0.0212965	0.110837	NaN	-	-	24.683	cellular metabolic process;cellular process;electron transport chain;generation of precursor metabolites and energy;metabolic process;oxidation-reduction process	binding;catalytic activity;cation binding;cation transmembrane transporter activity;copper ion binding;cytochrome-c oxidase activity;heme-copper terminal oxidase activity;hydrogen ion transmembrane transporter activity;inorganic cation transmembrane transporter activity;ion binding;ion transmembrane transporter activity;metal ion binding;monovalent inorganic cation transmembrane transporter activ…	cell part;cytoplasmic part;integral to membrane;intracellular organelle part;intracellular part;intrinsic to membrane;membrane;membrane part;mitochondrial inner membrane;mitochondrial membrane;mitochondrial part;organelle inner membrane;organelle membrane;organelle part;respiratory chain	Alzheimer's disease;Cardiac muscle contraction;Huntington's disease;Oxidative phosphorylation;Parkinson's disease
1710	HBG054517	nsfl1c;	nsfl1c	Q7ZYT4	Nsfl1c protein	-0.953633	0.772827	0.377652	3	0.0656153	0.738553	NaN	-	-	40.653				Protein processing in endoplasmic reticulum
684	HBG000031		sgne1	Q5XGM8;P18844	Neuroendocrine protein 7B2;N-terminal peptide;C-terminal peptide	-2.6138	0.683896	-0.670048	3	-0.866652	1.35344	NaN	-	-	22.833	biological regulation;cell surface receptor linked signaling pathway;cellular process;cellular response to stimulus;establishment of localization;establishment of localization in cell;establishment of protein localization;G-protein coupled receptor protein signaling pathway;hormone metabolic process;intracellular protein transport;intracellular transport;macromolecule metabolic process;metabolic …	binding;enzyme inhibitor activity;enzyme regulator activity;protein binding;unfolded protein binding	cell part;cytoplasmic membrane-bounded vesicle;cytoplasmic part;cytoplasmic vesicle;extracellular region;intracellular membrane-bounded organelle;intracellular organelle;intracellular part;membrane-bounded organelle;membrane-bounded vesicle;organelle;stored secretory granule;vesicle
1155	HBG009243	unnamed;	MGC80314	Q6GQ64	Thioredoxin	-2.32106	1.6232	1.3241	3	0.208747	1.79301	NaN	-	-	11.663	biological regulation;cell redox homeostasis;cellular homeostasis;cellular process;glycerol ether metabolic process;homeostatic process;metabolic process;organic ether metabolic process;regulation of biological process;regulation of biological quality;regulation of cellular process;small molecule metabolic process	catalytic activity;disulfide oxidoreductase activity;electron carrier activity;oxidoreductase activity;oxidoreductase activity, acting on a sulfur group of donors;protein disulfide oxidoreductase activity
1411	HBG000240	rps19;	rps19	Q6PHL6	Rps19-prov protein	-0.237808	0.0792648	-0.0862641	3	-0.0816024	0.129486	NaN	-	-	16.049	biosynthetic process;cellular biosynthetic process;cellular macromolecule biosynthetic process;cellular macromolecule metabolic process;cellular metabolic process;cellular process;cellular protein metabolic process;macromolecule biosynthetic process;macromolecule metabolic process;metabolic process;primary metabolic process;protein metabolic process;translation	structural constituent of ribosome;structural molecule activity	cell part;cytoplasmic part;intracellular non-membrane-bounded organelle;intracellular organelle;intracellular part;macromolecular complex;non-membrane-bounded organelle;organelle;ribonucleoprotein complex;ribosome	Ribosome
1255	HBG000012	ppp2r2a;	PP2A	Q6IRD3;Q92141	Serine/threonine-protein phosphatase 2A 55 kDa regulatory subunit B;Serine/threonine-protein phosphatase 2A 55 kDa regulatory subunit B (Fragment);	0.222642	0.350592	-0.0706922	3	0.167514	0.176351	NaN	-	-	51.54	biological regulation;cellular process;cellular response to stimulus;regulation of biological process;regulation of cellular process;response to stimulus;signal transduction	[phosphorylase] phosphatase activity;catalytic activity;enzyme regulator activity;hydrolase activity;hydrolase activity, acting on ester bonds;phosphatase activity;phosphatase regulator activity;phosphoric ester hydrolase activity;protein phosphatase regulator activity;protein phosphatase type 2A regulator activity	cell part;intracellular part;macromolecular complex;protein complex;protein phosphatase type 2A complex;protein serine/threonine phosphatase complex	Cell cycle - yeast;Chagas disease (American trypanosomiasis);Hepatitis C;mRNA surveillance pathway;Tight junction
1388	HBG101029	rarres1;	MGC68628	Q6PB09	MGC68628 protein	-2.24101	-0.598203	1.46146	3	-0.459252	1.51472	NaN	-	-	30.399
745	HBG009351	rab14;	LOC494665	Q640I3	LOC494665 protein	0.212958	-0.468216	-0.815912	3	-0.357057	0.427326	NaN	-	-	23.897	biological regulation;cellular process;cellular response to stimulus;establishment of localization;establishment of protein localization;intracellular signal transduction;protein transport;regulation of biological process;regulation of cellular process;response to stimulus;signal transduction;small GTPase mediated signal transduction;transport	binding;GTP binding;guanyl nucleotide binding;guanyl ribonucleotide binding;nucleotide binding;purine nucleotide binding;purine ribonucleoside triphosphate binding;purine ribonucleotide binding;ribonucleotide binding
1559	HBG003480		cg10992	Q7ZWX2	Cg10992 protein	1.42096	-0.548477	-0.628086	3	0.0814646	0.947722	NaN	-	-	36.47	biological regulation;macromolecule metabolic process;metabolic process;primary metabolic process;protein metabolic process;proteolysis;regulation of biological process;regulation of catalytic activity;regulation of metabolic process;regulation of molecular function	catalytic activity;cysteine-type endopeptidase activity;cysteine-type peptidase activity;endopeptidase activity;hydrolase activity;peptidase activity;peptidase activity, acting on L-amino acid peptides		Antigen processing and presentation;Lysosome
798	HBG016052	dcn;	MGC81824	Q66J59	MGC81824 protein	-0.062003	-0.083774	-0.773647	3	-0.306475	0.33046	NaN	-	-	40.208				TGF-beta signaling pathway
435	HBG010157		LOC733431	Q2VPL7	LOC733431 protein (Fragment)	-0.646432	0.479999	0.524406	3	0.119324	0.541775	NaN	-	-	31.002		catalytic activity
474	HBG003005		MGC132180	Q3KPN6	Proteasome subunit alpha type	0.297003	-0.025511	-0.0017065	3	0.0899285	0.146746	NaN	-	-	29.454	catabolic process;cellular catabolic process;cellular macromolecule catabolic process;cellular macromolecule metabolic process;cellular metabolic process;cellular process;macromolecule catabolic process;macromolecule metabolic process;metabolic process;modification-dependent macromolecule catabolic process;modification-dependent protein catabolic process;primary metabolic process;protein metaboli…	catalytic activity;endopeptidase activity;hydrolase activity;peptidase activity;peptidase activity, acting on L-amino acid peptides;threonine-type endopeptidase activity;threonine-type peptidase activity	cell part;cytoplasm;intracellular membrane-bounded organelle;intracellular organelle;intracellular part;macromolecular complex;membrane-bounded organelle;nucleus;organelle;proteasome core complex, alpha-subunit complex;protein complex	Proteasome
335	HBG000252	rps27;	rps27	P47904	40S ribosomal protein S27	0.196804	-0.625234	-0.0352145	3	-0.154548	0.346041	NaN	-	-	9.4751	biosynthetic process;cellular biosynthetic process;cellular macromolecule biosynthetic process;cellular macromolecule metabolic process;cellular metabolic process;cellular process;cellular protein metabolic process;macromolecule biosynthetic process;macromolecule metabolic process;metabolic process;primary metabolic process;protein metabolic process;translation	binding;cation binding;ion binding;metal ion binding;structural constituent of ribosome;structural molecule activity	cell part;cytoplasmic part;intracellular non-membrane-bounded organelle;intracellular organelle;intracellular part;macromolecular complex;non-membrane-bounded organelle;organelle;ribonucleoprotein complex;ribosome	Ribosome
1588	HBG002295	hnrnpdl;	hnrpdl-a	Q7ZX83	Heterogeneous nuclear ribonucleoprotein D-like-A	-0.245069	-1.08891	1.50106	3	0.0556953	1.07853	NaN	-	-	32.613	biological regulation;biosynthetic process;cellular biosynthetic process;cellular macromolecule biosynthetic process;cellular macromolecule metabolic process;cellular metabolic process;cellular nitrogen compound metabolic process;cellular process;macromolecule biosynthetic process;macromolecule metabolic process;metabolic process;nitrogen compound metabolic process;nucleic acid metabolic process;…	binding;DNA binding;nucleic acid binding;nucleotide binding;RNA binding	cell part;cytoplasm;intracellular membrane-bounded organelle;intracellular organelle;intracellular part;membrane-bounded organelle;nucleus;organelle
566	HBG052444	cisd1;	MGC114755	Q52L36	MGC114755 protein	-0.933155	2.70172	-0.395294	3	0.457758	1.60184	NaN	-	-	11.414		2 iron, 2 sulfur cluster binding;binding;iron-sulfur cluster binding;metal cluster binding	cell part;intracellular membrane-bounded organelle;intracellular organelle;intracellular part;membrane-bounded organelle;organelle
492	HBG055171	rps16;	rps16;MGC80065	Q3KQC9;Q6INX6	Rps16 protein;MGC80065 protein;	1.5571	-1.6374	0.323574	3	0.0810916	1.31537	NaN	-	-	16.33	biosynthetic process;cellular biosynthetic process;cellular macromolecule biosynthetic process;cellular macromolecule metabolic process;cellular metabolic process;cellular process;cellular protein metabolic process;macromolecule biosynthetic process;macromolecule metabolic process;metabolic process;primary metabolic process;protein metabolic process;translation	structural constituent of ribosome;structural molecule activity	cell part;cytoplasmic part;intracellular non-membrane-bounded organelle;intracellular organelle;intracellular part;macromolecular complex;non-membrane-bounded organelle;organelle;ribonucleoprotein complex;ribosome	Ribosome
154	HBG003608		LOC100049154	B7ZQI2	Neuronal pentraxin I	2.11338	-0.956246	0.251051	3	0.469394	1.26264	NaN	-	-	48.798
184	HBG053758	ptprd;	XPTP-D	Q9IAJ1;B7ZS86	Receptor protein tyrosine phosphatase delta;XPTP-D protein;	1.18695	-0.598012	0.480714	3	0.35655	0.733976	NaN	-	-	213.07	cellular macromolecule metabolic process;cellular metabolic process;cellular process;cellular protein metabolic process;dephosphorylation;macromolecule metabolic process;macromolecule modification;metabolic process;peptidyl-tyrosine dephosphorylation;phosphate-containing compound metabolic process;phosphorus metabolic process;primary metabolic process;protein dephosphorylation;protein metabolic p…	catalytic activity;hydrolase activity;hydrolase activity, acting on ester bonds;phosphatase activity;phosphoprotein phosphatase activity;phosphoric ester hydrolase activity;protein tyrosine phosphatase activity
187	HBG006250	ldlr;	ldlr2-a;ldlr-b	B7ZSH2;Q99088	Low-density lipoprotein receptor 2	-0.212968	0.209517	0.184554	3	0.0603677	0.193546	NaN	-	-	99.629	alcohol metabolic process;cellular component organization;cellular component organization or biogenesis;cellular membrane organization;cellular process;cholesterol metabolic process;endocytosis;establishment of localization;lipid metabolic process;lipid transport;membrane invagination;membrane organization;metabolic process;organic substance transport;primary metabolic process;small molecule meta…	binding;calcium ion binding;cation binding;ion binding;metal ion binding	cell part;coated pit;extracellular region part;integral to membrane;intrinsic to membrane;low-density lipoprotein particle;macromolecular complex;membrane part;plasma lipoprotein particle;protein-lipid complex	Bile secretion;Endocytosis;Hepatitis C;Toxoplasmosis
328	HBG004670	rps11;	rps11	Q7SZ77;P41115	40S ribosomal protein S11	6.9657	4.15725	3.83123	3	4.98473	1.40707	NaN	-	-	18.42	biosynthetic process;cellular biosynthetic process;cellular macromolecule biosynthetic process;cellular macromolecule metabolic process;cellular metabolic process;cellular process;cellular protein metabolic process;macromolecule biosynthetic process;macromolecule metabolic process;metabolic process;primary metabolic process;protein metabolic process;translation	binding;nucleic acid binding;RNA binding;rRNA binding;structural constituent of ribosome;structural molecule activity	cell part;cytoplasmic part;intracellular non-membrane-bounded organelle;intracellular organelle;intracellular part;macromolecular complex;non-membrane-bounded organelle;organelle;ribonucleoprotein complex;ribosome	Ribosome
1097	HBG005994	cttn;	MGC80961	Q6GNQ0	MGC80961 protein	0.880416	0.597183	-1.16807	3	0.103177	0.906313	NaN	-	-	63.769			cell part;cell projection;cytoskeleton;intracellular non-membrane-bounded organelle;intracellular organelle;intracellular part;lamellipodium;non-membrane-bounded organelle;organelle;ruffle	Bacterial invasion of epithelial cells;Pathogenic Escherichia coli infection;Shigellosis;Tight junction
1153	HBG061815	anxa3;	MGC80326	Q6GQ58	Annexin	3.76172	0.728999	0.0049466	3	1.49855	1.62737	NaN	-	-	35.798		binding;calcium ion binding;calcium-dependent phospholipid binding;cation binding;enzyme inhibitor activity;enzyme regulator activity;ion binding;lipase inhibitor activity;lipid binding;metal ion binding;phospholipase inhibitor activity;phospholipid binding
1488	HBG058915	pitpnb;	pitpnb	Q7T0Q4	Pitpn-prov protein	3.75216	-0.330411	1.26879	3	1.56351	1.67968	NaN	-	-	31.62	establishment of localization;transport		cell part;intracellular
846	HBG093416	psmb7;	MGC84123	Q68EX4	Proteasome subunit beta type	NaN	2.8786	-0.674289	2	1.10216	1.77645	NaN	-	-	30.066	macromolecule metabolic process;metabolic process;primary metabolic process;protein metabolic process;proteolysis;proteolysis involved in cellular protein catabolic process	catalytic activity;endopeptidase activity;hydrolase activity;peptidase activity;peptidase activity, acting on L-amino acid peptides;threonine-type endopeptidase activity;threonine-type peptidase activity	cell part;cytoplasm;intracellular membrane-bounded organelle;intracellular organelle;intracellular part;macromolecular complex;membrane-bounded organelle;nucleus;organelle;proteasome core complex;protein complex	Proteasome
1206	HBG052326	vwa5a.2;	MGC83495	Q6IND5	MGC83495 protein	NaN	0.758708	-0.58731	2	0.085699	0.673009	NaN	-	-	94.487
1087	HBG000703	psmd3;	MGC82894	Q6GNC1	MGC82894 protein	0.379193	NaN	-0.130501	2	0.124346	0.254847	NaN	-	-	57.471	biological regulation;regulation of biological process;regulation of catabolic process;regulation of catalytic activity;regulation of macromolecule metabolic process;regulation of metabolic process;regulation of molecular function;regulation of primary metabolic process;regulation of protein catabolic process;regulation of protein metabolic process	enzyme regulator activity	cell part;intracellular part;macromolecular complex;proteasome complex;protein complex	Proteasome
1287	HBG050423	ywhag;	ywhag-b	Q6NRY9	14-3-3 protein gamma-B	NaN	-0.026218	-0.427283	2	-0.226751	0.200533	NaN	-	-	28.244			cell part;cytoplasm;intracellular part	Cell cycle;Neurotrophin signaling pathway;Oocyte meiosis
1386	HBG000806	dpysl2;	MGC68668	Q6PB02	MGC68668 protein	0.0857303	NaN	-0.237097	2	-0.0756834	0.161414	NaN	-	-	62.261	catabolic process;cellular aromatic compound metabolic process;cellular catabolic process;cellular metabolic process;cellular nitrogen compound catabolic process;cellular nitrogen compound metabolic process;cellular process;heterocycle catabolic process;heterocycle metabolic process;metabolic process;nitrogen compound metabolic process;nucleobase catabolic process;nucleobase metabolic process;nuc…	catalytic activity;hydrolase activity;hydrolase activity, acting on carbon-nitrogen (but not peptide) bonds;hydrolase activity, acting on carbon-nitrogen (but not peptide) bonds, in cyclic amides	cell part;cytoplasm;intracellular part	Axon guidance
1016	HBG000248	aco2;	MGC84375	Q6DKB9	Aconitate hydratase, mitochondrial (Aconitase) (EC 4.2.1.-)	-0.637108	NaN	-0.032911	2	-0.33501	0.302098	NaN	-	-	85.274	acetyl-CoA catabolic process;acetyl-CoA metabolic process;catabolic process;cellular catabolic process;cellular metabolic process;cellular process;coenzyme catabolic process;coenzyme metabolic process;cofactor catabolic process;cofactor metabolic process;metabolic process;tricarboxylic acid cycle	4 iron, 4 sulfur cluster binding;aconitate hydratase activity;binding;carbon-oxygen lyase activity;catalytic activity;hydro-lyase activity;iron-sulfur cluster binding;lyase activity;metal cluster binding		Carbon fixation pathways in prokaryotes;Citrate cycle (TCA cycle);Glyoxylate and dicarboxylate metabolism
1728	HBG006848	pygm;	pygm	Q801T6	Phosphorylase	0.0709391	NaN	-0.437402	2	-0.183231	0.254171	NaN	-	-	96.867	carbohydrate metabolic process;metabolic process;primary metabolic process	binding;catalytic activity;cofactor binding;glycogen phosphorylase activity;phosphorylase activity;pyridoxal phosphate binding;transferase activity;transferase activity, transferring glycosyl groups;transferase activity, transferring hexosyl groups;vitamin B6 binding;vitamin binding		Insulin signaling pathway;Starch and sucrose metabolism
142	HBG016052		bgn;BGN	Q9IB75;B7FEW6	Biglycan	NaN	0.11842	-0.0154771	2	0.0514717	0.0669488	NaN	-	-	41.197			extracellular matrix;extracellular region part;proteinaceous extracellular matrix
707	HBG054014	taldo1;	LOC495027	Q5XHE0	Transaldolase	0.340345	NaN	-2.35532	2	-1.00749	1.34783	NaN	-	-	37.73	alcohol catabolic process;alcohol metabolic process;carbohydrate catabolic process;carbohydrate metabolic process;catabolic process;cellular carbohydrate catabolic process;cellular carbohydrate metabolic process;cellular metabolic process;cellular nitrogen compound metabolic process;cellular process;coenzyme metabolic process;cofactor metabolic process;glucose catabolic process;glucose metabolic …	catalytic activity;sedoheptulose-7-phosphate:D-glyceraldehyde-3-phosphate glyceronetransferase activity;transferase activity;transferase activity, transferring aldehyde or ketonic groups	cell part;cytoplasm;intracellular part	Pentose phosphate pathway
1757	HBG001289	eif3l;	eif3l	Q8AVJ0	Eukaryotic translation initiation factor 3 subunit L	-0.622516	0.019593	NaN	2	-0.301462	0.321055	NaN	-	-	66.522	biological regulation;cellular component assembly;cellular component assembly at cellular level;cellular component organization;cellular component organization at cellular level;cellular component organization or biogenesis;cellular component organization or biogenesis at cellular level;cellular macromolecular complex assembly;cellular macromolecular complex subunit organization;cellular process;…	binding;nucleic acid binding;RNA binding;translation factor activity, nucleic acid binding;translation initiation factor activity	cell part;cytoplasmic part;eukaryotic 43S preinitiation complex;eukaryotic 48S preinitiation complex;eukaryotic translation initiation factor 3 complex;intracellular part;macromolecular complex;protein complex;ribonucleoprotein complex;translation preinitiation complex
1578	HBG000919	ctnnb1;ctnnb1;	ctnnb1	Q7ZX35;Q63ZT4;P26233;A1A5I6	Catenin beta	0.112506	NaN	0.252656	2	0.182581	0.0700749	NaN	-	-	85.483	anatomical structure development;anatomical structure morphogenesis;biological adhesion;biological regulation;biosynthetic process;camera-type eye development;camera-type eye photoreceptor cell differentiation;canonical Wnt receptor signaling pathway;cardiac muscle tissue development;cartilage condensation;cell adhesion;cell differentiation;cell fate commitment;cell surface receptor linked signal…	binding;cadherin binding;cell adhesion molecule binding;protein binding	basal part of cell;cell part;cytoplasm;cytoskeleton;intracellular membrane-bounded organelle;intracellular non-membrane-bounded organelle;intracellular organelle;intracellular part;membrane;membrane-bounded organelle;non-membrane-bounded organelle;nucleus;organelle	Adherens junction;Arrhythmogenic right ventricular cardiomyopathy (ARVC);Bacterial invasion of epithelial cells;Basal cell carcinoma;Colorectal cancer;Endometrial cancer;Focal adhesion;Leukocyte transendothelial migration;Melanogenesis;Pathogenic Escherichia coli infection;Pathways in cancer;Prostate cancer;Thyroid cancer;Tight junction;Wnt signaling pathway
437	HBG009351	rab2a;	MGC131016	Q2VPM6	MGC131016 protein	0.613347	NaN	-1.35732	2	-0.371986	0.985333	NaN	-	-	25.284	biological regulation;cellular process;cellular response to stimulus;establishment of localization;establishment of protein localization;intracellular signal transduction;protein transport;regulation of biological process;regulation of cellular process;response to stimulus;signal transduction;small GTPase mediated signal transduction;transport	binding;GTP binding;guanyl nucleotide binding;guanyl ribonucleotide binding;nucleotide binding;purine nucleotide binding;purine ribonucleoside triphosphate binding;purine ribonucleotide binding;ribonucleotide binding
244	HBG107480	cirbp;	cirbp-a	O93235;O93235-2	Cold-inducible RNA-binding protein A	0.232006	NaN	-0.0028405	2	0.114583	0.117423	NaN	-	-	17.903	anatomical structure development;anatomical structure morphogenesis;biological regulation;cell differentiation;cell migration;cell motility;cellular component assembly;cellular component assembly at cellular level;cellular component movement;cellular component organization;cellular component organization at cellular level;cellular component organization or biogenesis;cellular component organizati…	binding;enzyme binding;mRNA 3'-UTR binding;mRNA binding;nucleic acid binding;nucleotide binding;protein binding;RNA binding;rRNA binding;SSU rRNA binding;translation regulator activity;translation repressor activity	cell part;cytoplasmic part;intracellular membrane-bounded organelle;intracellular non-membrane-bounded organelle;intracellular organelle;intracellular organelle part;intracellular part;macromolecular complex;membrane-bounded organelle;non-membrane-bounded organelle;nuclear part;nucleoplasm;nucleus;organelle;organelle part;ribonucleoprotein complex;RNA granule;stress granule
359	HBG000423	nme2;		P70011	Nucleoside diphosphate kinase A2	0.631974	NaN	-2.96101	2	-1.16452	1.79649	NaN	-	-	17.502	biosynthetic process;cellular biosynthetic process;cellular metabolic process;cellular nitrogen compound biosynthetic process;cellular nitrogen compound metabolic process;cellular process;CTP biosynthetic process;CTP metabolic process;GTP biosynthetic process;GTP metabolic process;heterocycle biosynthetic process;heterocycle metabolic process;metabolic process;nitrogen compound metabolic process;…	adenyl nucleotide binding;adenyl ribonucleotide binding;ATP binding;binding;catalytic activity;cation binding;ion binding;kinase activity;metal ion binding;nucleobase-containing compound kinase activity;nucleoside diphosphate kinase activity;nucleotide binding;phosphotransferase activity, phosphate group as acceptor;purine nucleotide binding;purine ribonucleoside triphosphate binding;purine ribon…	cell part;cytoplasm;intracellular part	Purine metabolism;Pyrimidine metabolism
1241	HBG001274	lta4h;	MGC78867	Q6IP81	Leukotriene A(4) hydrolase (LTA-4 hydrolase) (EC 3.3.2.6)	0.549837	NaN	-0.613593	2	-0.031878	0.581715	NaN	-	-	69.018	alkene biosynthetic process;biosynthetic process;carboxylic acid biosynthetic process;carboxylic acid metabolic process;cellular alkene metabolic process;cellular biosynthetic process;cellular ketone metabolic process;cellular lipid metabolic process;cellular metabolic process;cellular process;fatty acid biosynthetic process;fatty acid metabolic process;icosanoid biosynthetic process;icosanoid me…	binding;catalytic activity;cation binding;ether hydrolase activity;hydrolase activity;hydrolase activity, acting on ether bonds;ion binding;leukotriene-A4 hydrolase activity;metal ion binding;metallopeptidase activity;peptidase activity;peptidase activity, acting on L-amino acid peptides;transition metal ion binding;zinc ion binding		Arachidonic acid metabolism
1856	HBG108348	slc25a5;	slc25a5	Q9I9M9	Adenine nucleotide translocase (Slc25a5-prov protein)	-0.323922	NaN	-0.0428735	2	-0.183398	0.140524	NaN	-	-	32.94	cellular process;establishment of localization;transmembrane transport;transport	transporter activity	cell part;cytoplasmic part;integral to membrane;intracellular organelle part;intracellular part;intrinsic to membrane;membrane;membrane part;mitochondrial inner membrane;mitochondrial membrane;mitochondrial part;organelle inner membrane;organelle membrane;organelle part	Calcium signaling pathway;Huntington's disease;Parkinson's disease
1583	HBG107480	srsf2;	srsf2	Q7ZX57	Sfrs2-prov protein	NaN	-2.17366	0.449291	2	-0.862183	1.31147	NaN	-	-	24.901		binding;nucleic acid binding;nucleotide binding		Spliceosome
1069	HBG000491	ppa2;	MGC83669	Q6GN00	MGC83669 protein	NaN	-0.014158	-0.468578	2	-0.241368	0.22721	NaN	-	-	33.017	cellular metabolic process;cellular process;metabolic process;phosphate-containing compound metabolic process;phosphorus metabolic process	binding;catalytic activity;cation binding;hydrolase activity;hydrolase activity, acting on acid anhydrides;hydrolase activity, acting on acid anhydrides, in phosphorus-containing anhydrides;inorganic diphosphatase activity;ion binding;magnesium ion binding;metal ion binding;pyrophosphatase activity	cell part;cytoplasm;intracellular part	Oxidative phosphorylation
890	HBG000096	gpm6b;	LOC398217	Q98ST3;Q6AZU1	Myelin PLP-related membrane protein DM gamma1;LOC398217 protein;	-0.787456	NaN	0.87762	2	0.0450819	0.832538	NaN	-	-	29.769			cell part;integral to membrane;intrinsic to membrane;membrane part
1832				Q91748	Xenopus partial alpha-fodrin (Xen alpha 2) (Fragment)	-0.535998	NaN	0.996467	2	0.230234	0.766232	NaN	-	-	51.957
629	HBG000286	prdx4;	LOC496089;prdx4	Q5PPT1;Q6GNH9	LOC496089 protein;MGC82793 protein (Peroxiredoxin 4);	NaN	0.003234	0.562837	2	0.283035	0.279801	NaN	-	-	29.954		antioxidant activity;catalytic activity;oxidoreductase activity;oxidoreductase activity, acting on paired donors, with incorporation or reduction of molecular oxygen;peroxiredoxin activity
1735	HBG001052	cct2;	cct2	Q8AVB7	Cct2-prov protein	0.385529	-0.005047	NaN	2	0.190241	0.195288	NaN	-	-	57.665	cellular macromolecule metabolic process;cellular metabolic process;cellular process;cellular protein metabolic process;macromolecule metabolic process;metabolic process;primary metabolic process;protein folding;protein metabolic process	adenyl nucleotide binding;adenyl ribonucleotide binding;ATP binding;binding;nucleotide binding;purine nucleotide binding;purine ribonucleoside triphosphate binding;purine ribonucleotide binding;ribonucleotide binding	cell part;cytoplasm;intracellular part
452	HBG007345	alpl;	alpl	Q8AYA9;Q7ZYJ4;Q32NT2	Alkaline phosphatase	NaN	0.467146	-1.0492	2	-0.291027	0.758173	NaN	-	-	57.651	cellular metabolic process;cellular process;dephosphorylation;metabolic process;phosphate-containing compound metabolic process;phosphorus metabolic process	alkaline phosphatase activity;catalytic activity;hydrolase activity;hydrolase activity, acting on ester bonds;phosphatase activity;phosphoric ester hydrolase activity		Aminobenzoate degradation;Folate biosynthesis;Two-component system
1506	HBG024440	slc25a3;	slc25a3	Q7ZTJ1	Slc25a3-prov protein	0.584597	NaN	-0.655616	2	-0.0355096	0.620107	NaN	-	-	39.906	establishment of localization;transport		cell part;integral to membrane;intrinsic to membrane;membrane part
1711	HBG011441	rps6;	rps6	Q7ZYU0	40S ribosomal protein S6	-0.098627	-0.31882	NaN	2	-0.208724	0.110096	NaN	-	-	28.708	biosynthetic process;cellular biosynthetic process;cellular macromolecule biosynthetic process;cellular macromolecule metabolic process;cellular metabolic process;cellular process;cellular protein metabolic process;macromolecule biosynthetic process;macromolecule metabolic process;metabolic process;primary metabolic process;protein metabolic process;translation	structural constituent of ribosome;structural molecule activity	cell part;cytoplasmic part;intracellular non-membrane-bounded organelle;intracellular organelle;intracellular part;macromolecular complex;non-membrane-bounded organelle;organelle;ribonucleoprotein complex;ribosome	Insulin signaling pathway;mTOR signaling pathway;Ribosome
275	HBG013015		LOC397911	P09010;Q5XH74	Lamin-L(I)	-0.971003	2.01006	NaN	2	0.51953	1.49053	NaN	-	-	66.45		structural molecule activity	cell part;cytoskeletal part;intermediate filament;intracellular organelle part;intracellular part;macromolecular complex;membrane;nuclear inner membrane;nuclear membrane;nuclear part;organelle inner membrane;organelle membrane;organelle part;protein complex
827	HBG005633		MGC85281	Q66L00	MGC85281 protein	NaN	0.110176	-0.682407	2	-0.286115	0.396292	NaN	-	-	14.918		binding;lipid binding;transporter activity
1503	HBG006255	lgals3;	lgals3	Q7ZSY1	Galectin	1.026	-1.66523	NaN	2	-0.319612	1.34561	NaN	-	-	28.332		binding;carbohydrate binding
1843	HBG009351	cdc42;	cdc42	Q9DDV6	Cdc42 protein (Rho GTPase Cdc42) (Rho family small GTP binding protein cdc42)	NaN	-0.519978	0.247959	2	-0.13601	0.383968	NaN	-	-	21.304	biological regulation;cellular process;cellular response to stimulus;intracellular signal transduction;regulation of biological process;regulation of cellular process;response to stimulus;signal transduction;small GTPase mediated signal transduction	binding;GTP binding;guanyl nucleotide binding;guanyl ribonucleotide binding;nucleotide binding;purine nucleotide binding;purine ribonucleoside triphosphate binding;purine ribonucleotide binding;ribonucleotide binding	cell part;intracellular;membrane	Adherens junction;Axon guidance;Bacterial invasion of epithelial cells;Chemokine signaling pathway;Endocytosis;Epithelial cell signaling in Helicobacter pylori infection;Fc gamma R-mediated phagocytosis;Focal adhesion;GnRH signaling pathway;Leukocyte transendothelial migration;MAPK signaling pathway;MAPK signaling pathway - yeast;Neurotrophin signaling pathway;Pancreatic cancer;Pathogenic Escheri…
504	HBG031614	uroc1;	MGC114839	Q498I6	MGC114839 protein	-1.05552	NaN	1.08473	2	0.014604	1.07013	NaN	-	-	74.771		carbon-oxygen lyase activity;catalytic activity;hydro-lyase activity;lyase activity;urocanate hydratase activity		Histidine metabolism
1478	HBG000951	got2;	got2	Q7SZS3	Aspartate aminotransferase	0.471971	NaN	-2.32923	2	-0.928629	1.4006	NaN	-	-	47.616	amine metabolic process;biosynthetic process;carboxylic acid metabolic process;cellular amine metabolic process;cellular amino acid metabolic process;cellular ketone metabolic process;cellular metabolic process;cellular nitrogen compound metabolic process;cellular process;metabolic process;nitrogen compound metabolic process;organic acid metabolic process;oxoacid metabolic process;primary metabol…	binding;catalytic activity;cofactor binding;L-aspartate:2-oxoglutarate aminotransferase activity;L-phenylalanine aminotransferase activity;L-phenylalanine:2-oxoglutarate aminotransferase activity;pyridoxal phosphate binding;transaminase activity;transferase activity;transferase activity, transferring nitrogenous groups;vitamin B6 binding;vitamin binding		Alanine, aspartate and glutamate metabolism;Arginine and proline metabolism;Cysteine and methionine metabolism;Fat digestion and absorption;Phenylalanine metabolism;Phenylalanine, tyrosine and tryptophan biosynthesis;Tyrosine metabolism
663	HBG056676	st3gal6;	st3Gal-VI	Q5U544;Q70D53	St3Gal-VI protein;Alpha2,3-sialyltransferase;	-0.443001	NaN	0.0026002	2	-0.2202	0.222801	NaN	-	-	37.431	carbohydrate metabolic process;cellular carbohydrate metabolic process;cellular macromolecule metabolic process;cellular metabolic process;cellular process;cellular protein metabolic process;glycosylation;macromolecule glycosylation;macromolecule metabolic process;macromolecule modification;metabolic process;primary metabolic process;protein glycosylation;protein metabolic process;protein modific…	catalytic activity;sialyltransferase activity;transferase activity;transferase activity, transferring glycosyl groups	cell part;cytoplasmic part;Golgi apparatus part;integral to Golgi membrane;integral to membrane;integral to organelle membrane;intracellular organelle part;intracellular part;intrinsic to Golgi membrane;intrinsic to membrane;intrinsic to organelle membrane;membrane part;organelle part	Glycosphingolipid biosynthesis - lacto and neolacto series
730	HBG013304	cfd;	ami	Q63ZK0	Serine protease ami	NaN	-0.32322	-0.209224	2	-0.266222	0.0569979	NaN	-	-	29.231	macromolecule metabolic process;metabolic process;primary metabolic process;protein metabolic process;proteolysis	catalytic activity;endopeptidase activity;hydrolase activity;peptidase activity;peptidase activity, acting on L-amino acid peptides;serine hydrolase activity;serine-type endopeptidase activity;serine-type peptidase activity	extracellular region part;extracellular space	Complement and coagulation cascades;Staphylococcus aureus infection
1839	HBG000096	gpm6a;	gpm6a	Q98ST4	Gpm6a-A protein (Myelin PLP-related membrane protein DM beta)	NaN	-2.10031	0.102845	2	-0.99873	1.10158	NaN	-	-	31.269			cell part;integral to membrane;intrinsic to membrane;membrane part
708	HBG075483	uchl3;	LOC495025	Q5XHE2	Ubiquitin carboxyl-terminal hydrolase (EC 3.4.19.12)	-1.2392	0.99116	NaN	2	-0.124021	1.11518	NaN	-	-	26.17	catabolic process;cellular catabolic process;cellular macromolecule catabolic process;cellular macromolecule metabolic process;cellular metabolic process;cellular process;macromolecule catabolic process;macromolecule metabolic process;metabolic process;modification-dependent macromolecule catabolic process;modification-dependent protein catabolic process;primary metabolic process;protein metaboli…	catalytic activity;hydrolase activity;hydrolase activity, acting on ester bonds;thiolester hydrolase activity;ubiquitin thiolesterase activity	cell part;intracellular
1809	HBG052410	mapre1;	mapre1	Q8UW77;Q7ZXK1	XEB1B (XEB1B protein);Mapre1-prov protein;	0.0689363	-0.240639	NaN	2	-0.0858514	0.154788	NaN	-	-	32.857
271	HBG013015			P08776	Keratin, type II cytoskeletal 8	NaN	-1.0074	0.882175	2	-0.0626106	0.944785	NaN	-	-	55.678		structural molecule activity	cell part;cytoplasm;cytoskeletal part;intermediate filament;intracellular organelle part;intracellular part;keratin filament;macromolecular complex;nuclear matrix;nuclear part;nucleoplasm;organelle part;protein complex
251	HBG098058		MARCKS	O93503	Myristoylated alanine-rich C kinase substrate	0.435795	NaN	0.241257	2	0.338526	0.097269	NaN	-	-	29.147		catalytic activity;kinase activity;transferase activity;transferase activity, transferring phosphorus-containing groups
943	HBG071938	scamp3;	scamp3-prov	Q6DDF8	Scamp3-prov protein	-1.65199	NaN	0.474907	2	-0.588543	1.06345	NaN	-	-	38.591	establishment of localization;establishment of protein localization;protein transport;transport		cell part;integral to membrane;intrinsic to membrane;membrane part
1090	HBG001708	rps17;	MGC82841	Q6GNF4	MGC82841 protein	0.96092	-0.715249	NaN	2	0.122835	0.838085	NaN	-	-	15.524	biosynthetic process;cellular biosynthetic process;cellular macromolecule biosynthetic process;cellular macromolecule metabolic process;cellular metabolic process;cellular process;cellular protein metabolic process;macromolecule biosynthetic process;macromolecule metabolic process;metabolic process;primary metabolic process;protein metabolic process;translation	structural constituent of ribosome;structural molecule activity	cell part;cytoplasmic part;intracellular non-membrane-bounded organelle;intracellular organelle;intracellular part;macromolecular complex;non-membrane-bounded organelle;organelle;ribonucleoprotein complex;ribosome	Ribosome
101	HBG029104	nqo1;	LOC100049751	A5D8M8	LOC100049751 protein	2.23191	NaN	0.127282	2	1.17959	1.05231	NaN	-	-	31.052
558	HBG001000		MGC115198	Q52KN0	MGC115198 protein	NaN	-0.603665	0.117557	2	-0.243054	0.360611	NaN	-	-	25.507		catalytic activity;oxidoreductase activity		Folate biosynthesis
1581	HBG107334	ddx39a;	ddx39a	Q7ZX48;Q7ZX82	DECD-box RNA helicase (MGC53693 protein);Ddx39-prov protein;	-0.360835	0.432105	NaN	2	0.035635	0.39647	NaN	-	-	49.176		adenyl nucleotide binding;adenyl ribonucleotide binding;ATP binding;ATPase activity;ATPase activity, coupled;ATP-dependent helicase activity;binding;catalytic activity;helicase activity;hydrolase activity;hydrolase activity, acting on acid anhydrides;hydrolase activity, acting on acid anhydrides, in phosphorus-containing anhydrides;nucleic acid binding;nucleoside-triphosphatase activity;nucleotid…
349	HBG106398	mcm2;	mcm2	P55861	DNA replication licensing factor mcm2	NaN	-0.069516	0.759086	2	0.344785	0.414301	NaN	-	-	100.26	ATP catabolic process;ATP metabolic process;biological regulation;catabolic process;cell cycle;cellular catabolic process;cellular macromolecule metabolic process;cellular metabolic process;cellular nitrogen compound catabolic process;cellular nitrogen compound metabolic process;cellular process;DNA conformation change;DNA duplex unwinding;DNA geometric change;DNA metabolic process;DNA unwinding …	adenyl nucleotide binding;adenyl ribonucleotide binding;ATP binding;binding;catalytic activity;cation binding;DNA binding;DNA helicase activity;helicase activity;hydrolase activity;hydrolase activity, acting on acid anhydrides;hydrolase activity, acting on acid anhydrides, in phosphorus-containing anhydrides;ion binding;metal ion binding;nucleic acid binding;nucleoside-triphosphatase activity;nuc…	cell part;chromatin;chromosomal part;intracellular membrane-bounded organelle;intracellular organelle;intracellular organelle part;intracellular part;macromolecular complex;MCM complex;membrane-bounded organelle;nuclear chromosome part;nuclear part;nucleoplasm part;nucleus;organelle;organelle part;protein complex	Cell cycle;Cell cycle - yeast;DNA replication;Meiosis - yeast
51			LOC100037078;H1A	P06892;A2BD97;Q91369	Histone H1A	NaN	-0.337797	0.922296	2	0.292249	0.630046	NaN	-	-	21.373	cellular component assembly;cellular component assembly at cellular level;cellular component organization;cellular component organization at cellular level;cellular component organization or biogenesis;cellular component organization or biogenesis at cellular level;cellular macromolecular complex assembly;cellular macromolecular complex subunit organization;cellular process;chromatin organization…	binding;DNA binding;nucleic acid binding	cell part;chromosomal part;intracellular membrane-bounded organelle;intracellular organelle;intracellular organelle part;intracellular part;macromolecular complex;membrane-bounded organelle;nucleosome;nucleus;organelle;organelle part;protein-DNA complex
72	HBG005957	serpini1;	serpin I1;LOC734183;MGC84260	Q2MDE1;A2VD89;Q6GLT7	Neuroserpin;LOC734183 protein;MGC84260 protein	NaN	0.0930424	0.487337	2	0.29019	0.197147	NaN	-	-	46.615		endopeptidase inhibitor activity;endopeptidase regulator activity;enzyme inhibitor activity;enzyme regulator activity;peptidase inhibitor activity;peptidase regulator activity;serine-type endopeptidase inhibitor activity
106	HBG006210		KHC	A5XAW2	Kinesin-like protein (Fragment)	0.227652	NaN	0.183648	2	0.20565	0.0220021	NaN	-	-	109.77	cellular component movement;cellular process;microtubule-based movement;microtubule-based process	adenyl nucleotide binding;adenyl ribonucleotide binding;ATP binding;binding;catalytic activity;hydrolase activity;hydrolase activity, acting on acid anhydrides;hydrolase activity, acting on acid anhydrides, in phosphorus-containing anhydrides;microtubule motor activity;motor activity;nucleoside-triphosphatase activity;nucleotide binding;purine nucleotide binding;purine ribonucleoside triphosphate…	cell part;cytoskeletal part;intracellular organelle part;intracellular part;macromolecular complex;microtubule;microtubule associated complex;organelle part;protein complex
236	HBG053523	pcdh7;	NFPC	Q6DE81;O57537	Uncharacterized protein (Fragment);NF-protocadherin;	NaN	-0.228023	-0.481043	2	-0.354533	0.12651	NaN	-	-	99.881	biological adhesion;cell adhesion;cell-cell adhesion;cellular process;homophilic cell adhesion	binding;calcium ion binding;cation binding;ion binding;metal ion binding	cell part;integral to membrane;intrinsic to membrane;membrane;membrane part;plasma membrane
266	HBG009342	hist1h2ad;h2afx;hist1h2aj;hist2h2ab;	MGC82198;LOC494591;h2afx	Q6AZS1;P06897;Q6AZJ8;Q6GM86	Histone H2A;Histone H2A type 1;Histone H2A.x	NaN	3.05304	0.577001	2	1.81502	1.23802	NaN	-	-	13.992	cell cycle phase;cell cycle process;cellular component assembly;cellular component assembly at cellular level;cellular component organization;cellular component organization at cellular level;cellular component organization or biogenesis;cellular component organization or biogenesis at cellular level;cellular macromolecular complex assembly;cellular macromolecular complex subunit organization;cel…	binding;DNA binding;nucleic acid binding	cell part;chromosomal part;intracellular membrane-bounded organelle;intracellular organelle;intracellular organelle part;intracellular part;macromolecular complex;membrane-bounded organelle;nucleosome;nucleus;organelle;organelle part;protein-DNA complex	Systemic lupus erythematosus
375	HBG004704	myh10;	myh10	Q04834	Nonmuscle myosin heavy chain b	-0.284158	NaN	0.678972	2	0.197407	0.481565	NaN	-	-	231.09		adenyl nucleotide binding;adenyl ribonucleotide binding;ATP binding;binding;catalytic activity;hydrolase activity;hydrolase activity, acting on acid anhydrides;hydrolase activity, acting on acid anhydrides, in phosphorus-containing anhydrides;motor activity;nucleoside-triphosphatase activity;nucleotide binding;purine nucleotide binding;purine ribonucleoside triphosphate binding;purine ribonucleot…	cell part;cytoskeletal part;intracellular organelle part;intracellular part;macromolecular complex;myosin complex;organelle part;protein complex;ribonucleoprotein complex	Tight junction;Viral myocarditis
393	HBG054037	stmn2;	stmn2-a	Q09001	Stathmin-2-A	-0.679912	NaN	1.0229	2	0.171495	0.851407	NaN	-	-	20.716	biological regulation;regulation of biological process;regulation of cellular component organization;regulation of cellular process;regulation of cytoskeleton organization;regulation of microtubule cytoskeleton organization;regulation of microtubule polymerization or depolymerization;regulation of microtubule-based process;regulation of organelle organization		cell part;cytoplasm;intracellular part;membrane
402	HBG003386	clta;	clta	Q0IH96	Clta protein	0.175156	0.072161	NaN	2	0.123659	0.0514975	NaN	-	-	22.654	cellular process;establishment of localization;establishment of localization in cell;establishment of protein localization;intracellular protein transport;intracellular transport;protein transport;transport;vesicle-mediated transport	structural molecule activity	cell part;clathrin coat;clathrin coat of coated pit;clathrin coat of trans-Golgi network vesicle;clathrin vesicle coat;cytoplasmic part;cytoplasmic vesicle part;Golgi apparatus part;intracellular organelle part;intracellular part;macromolecular complex;membrane coat;membrane part;organelle part;plasma membrane part;protein complex;vesicle coat	Bacterial invasion of epithelial cells;Endocrine and other factor-regulated calcium reabsorption;Endocytosis;Huntington's disease;Lysosome
436	HBG105023	aldh6a1;	MGC131189	Q2VPL8	MGC131189 protein	1.12516	NaN	-0.848053	2	0.138552	0.986605	NaN	-	-	56.713		catalytic activity;methylmalonate-semialdehyde dehydrogenase (acylating) activity;oxidoreductase activity;oxidoreductase activity, acting on the aldehyde or oxo group of donors;oxidoreductase activity, acting on the aldehyde or oxo group of donors, NAD or NADP as acceptor		Inositol phosphate metabolism;Propanoate metabolism;Valine, leucine and isoleucine degradation
598	HBG009158		tpr	Q5EE04	Nucleoprotein TPR	-1.01733	NaN	1.79702	2	0.389844	1.40718	NaN	-	-	226.05	biological regulation;cell cycle checkpoint;cell cycle phase;cell cycle process;cell division;cellular component organization;cellular component organization at cellular level;cellular component organization or biogenesis;cellular component organization or biogenesis at cellular level;cellular process;cellular response to heat;cellular response to stimulus;cellular response to stress;establishmen…	binding;chromatin binding;enzyme binding;heat shock protein binding;identical protein binding;kinase binding;mitogen-activated protein kinase binding;mRNA binding;nucleic acid binding;nucleocytoplasmic transporter activity;protein binding;protein dimerization activity;protein homodimerization activity;protein kinase binding;RNA binding;transporter activity	cell part;chromosomal part;cytoplasmic dynein complex;cytoplasmic part;cytoskeletal part;dynein complex;extrinsic to membrane;inclusion body;intracellular non-membrane-bounded organelle;intracellular organelle;intracellular organelle part;intracellular part;kinetochore;macromolecular complex;membrane;membrane part;microtubule associated complex;mitotic spindle;non-membrane-bounded organelle;nucle…
678	HBG003364	cryba2;	LOC495288	Q5U5E8	LOC495288 protein	NaN	0.709138	-0.458865	2	0.125136	0.584002	NaN	-	-	23.243
697	HBG002295	srsf9;	LOC495254	Q5XGY8	LOC495254 protein	NaN	-0.589503	0.0425929	2	-0.273455	0.316048	NaN	-	-	25.916		binding;nucleic acid binding;nucleotide binding		Spliceosome
744	HBG006119	idh1;	LOC494713	Q640H5	Isocitrate dehydrogenase [NADP]	0.468177	NaN	-2.54832	2	-1.04007	1.50825	NaN	-	-	46.849	acetyl-CoA catabolic process;acetyl-CoA metabolic process;carboxylic acid metabolic process;catabolic process;cellular catabolic process;cellular ketone metabolic process;cellular metabolic process;cellular process;coenzyme catabolic process;coenzyme metabolic process;cofactor catabolic process;cofactor metabolic process;isocitrate metabolic process;metabolic process;organic acid metabolic proces…	binding;catalytic activity;cation binding;coenzyme binding;cofactor binding;ion binding;isocitrate dehydrogenase (NADP+) activity;isocitrate dehydrogenase activity;magnesium ion binding;metal ion binding;NAD binding;nucleotide binding;oxidoreductase activity;oxidoreductase activity, acting on CH-OH group of donors;oxidoreductase activity, acting on the CH-OH group of donors, NAD or NADP as accept…		Carbon fixation pathways in prokaryotes;Citrate cycle (TCA cycle);Glutathione metabolism;Peroxisome
799	HBG065093	42624;	MGC81799	Q66J62	MGC81799 protein	-0.711554	NaN	1.62412	2	0.456283	1.16784	NaN	-	-	49.565	cell cycle;cellular process	binding;GTP binding;guanyl nucleotide binding;guanyl ribonucleotide binding;nucleotide binding;purine nucleotide binding;purine ribonucleoside triphosphate binding;purine ribonucleotide binding;ribonucleotide binding	cell cortex part;cell part;cytoplasmic part;cytoskeletal part;intracellular organelle part;intracellular part;macromolecular complex;organelle part;protein complex;septin complex
828	HBG045601	npm3;	MGC85274	Q66L02	MGC85274 protein	-0.870812	0.528984	NaN	2	-0.170914	0.699898	NaN	-	-	18.804		binding;nucleic acid binding
1041	HBG054148		MGC84141	Q6GLX6	MGC84141 protein	NaN	-0.407523	0.104761	2	-0.151381	0.256142	NaN	-	-	70.589			cell part;cytoplasmic membrane-bounded vesicle;cytoplasmic part;cytoplasmic vesicle;intracellular membrane-bounded organelle;intracellular organelle;intracellular part;membrane-bounded organelle;membrane-bounded vesicle;organelle;stored secretory granule;vesicle
1257	HBG000665		MGC83164	Q6IRP2	MGC83164 protein	NaN	0.585336	-0.394733	2	0.0953014	0.490035	NaN	-	-	40.215	biosynthetic process;carbohydrate biosynthetic process;carbohydrate metabolic process;metabolic process;primary metabolic process	catalytic activity		Amino sugar and nucleotide sugar metabolism
1258	HBG013015	krt19;	MGC83069	Q6IRP5	MGC83069 protein	NaN	0.778363	-2.08441	2	-0.653023	1.43139	NaN	-	-	45.354		structural molecule activity	cell part;cytoskeletal part;intermediate filament;intracellular organelle part;intracellular part;macromolecular complex;organelle part;protein complex
1289	HBG006824		MGC79934	Q6NS00	MGC79934 protein	0.205294	-0.067363	NaN	2	0.0689655	0.136329	NaN	-	-	119.21	establishment of localization;establishment of localization in cell;establishment of protein localization;intracellular protein transport;intracellular transport;protein transport;transport	protein transporter activity;substrate-specific transporter activity;transporter activity	cell part;intracellular organelle part;intracellular part;macromolecular complex;membrane part;nuclear part;nuclear pore;organelle part;pore complex;protein complex
1297	HBG017746	rpia;	MGC83218	Q6NTL0	MGC83218 protein	0.648545	NaN	0.002292	2	0.325418	0.323127	NaN	-	-	25.678	alcohol metabolic process;carbohydrate metabolic process;cellular carbohydrate metabolic process;cellular metabolic process;cellular process;metabolic process;monosaccharide metabolic process;pentose metabolic process;pentose-phosphate shunt, non-oxidative branch;primary metabolic process;small molecule metabolic process	catalytic activity;intramolecular oxidoreductase activity;intramolecular oxidoreductase activity, interconverting aldoses and ketoses;isomerase activity;ribose-5-phosphate isomerase activity		Carbon fixation in photosynthetic organisms;Pentose phosphate pathway
1466	HBG003364	cryba4;	cryba4	Q7SZ91	Cryba1 protein (Cryba1-prov protein)	NaN	3.24441	0.635717	2	1.94007	1.30435	NaN	-	-	25.255
1763	HBG001838	eftud2;	eftud2	Q8AVN2;Q7ZXZ9	Snrp116-pending-prov protein;MGC53479 protein;	NaN	-0.009953	0.576212	2	0.283129	0.293082	NaN	-	-	109.78	catabolic process;cellular catabolic process;cellular metabolic process;cellular nitrogen compound catabolic process;cellular nitrogen compound metabolic process;cellular process;GTP catabolic process;GTP metabolic process;heterocycle catabolic process;heterocycle metabolic process;metabolic process;nitrogen compound metabolic process;nucleobase-containing compound catabolic process;nucleobase-co…	binding;catalytic activity;GTP binding;GTPase activity;guanyl nucleotide binding;guanyl ribonucleotide binding;hydrolase activity;hydrolase activity, acting on acid anhydrides;hydrolase activity, acting on acid anhydrides, in phosphorus-containing anhydrides;nucleoside-triphosphatase activity;nucleotide binding;purine nucleotide binding;purine ribonucleoside triphosphate binding;purine ribonucleo…		Spliceosome
1848	HBG108055	camk2g;	camk2g	Q9DFZ9;Q9DFZ8;Q9DG01;Q9DG00;Q801N3	Calcium/calmodulin-dependent protein kinase II gamma L subunit;Calcium/calmodulin-dependent protein kinase II gamma M subunit;Calcium/calmodulin-dependent protein kinase II gamma J subunit;Calcium/calmodulin-dependent protein kinase II gamma K subunit;Camk2g-prov protein;;	-3.18245	NaN	-0.766201	2	-1.97433	1.20813	NaN	-	-	68.924		adenyl nucleotide binding;adenyl ribonucleotide binding;ATP binding;binding;calmodulin-dependent protein kinase activity;catalytic activity;kinase activity;nucleotide binding;phosphotransferase activity, alcohol group as acceptor;protein kinase activity;protein serine/threonine kinase activity;purine nucleotide binding;purine ribonucleoside triphosphate binding;purine ribonucleotide binding;ribon…	calcium- and calmodulin-dependent protein kinase complex;cell part;intracellular part;macromolecular complex;protein complex	Calcium signaling pathway;ErbB signaling pathway;Gastric acid secretion;Glioma;GnRH signaling pathway;ko05152;Long-term potentiation;Melanogenesis;Neurotrophin signaling pathway;Olfactory transduction;Oocyte meiosis;Phototransduction - fly;Wnt signaling pathway
1472	HBG105321	hpgds;	XlGSTS1-1	Q8JHA7;Q7SZA7	Glutathione s-transferase;XlGSTS1-1 protein;	1.02991	NaN	NaN	1	NaN	0	NaN	-	-	22.377		catalytic activity;transferase activity		Arachidonic acid metabolism
158	HBG002295	hnrnpa3;		B7ZQP4;P51992;P51968	Heterogeneous nuclear ribonucleoprotein A3 homolog 2;Heterogeneous nuclear ribonucleoprotein A3 homolog 1	NaN	-0.0648	NaN	1	NaN	0	NaN	-	-	36.183		binding;nucleic acid binding;nucleotide binding;RNA binding	cell part;intracellular membrane-bounded organelle;intracellular organelle;intracellular part;macromolecular complex;membrane-bounded organelle;nucleus;organelle;ribonucleoprotein complex	Spliceosome
1319	HBG052685	nucb1;	MGC81496	Q6NTW2	MGC81496 protein	NaN	0.502917	NaN	1	NaN	0	NaN	-	-	43.372		binding;calcium ion binding;cation binding;ion binding;metal ion binding
876	HBG005479	glud1;	glud1-prov	Q6AZJ0	Glutamate dehydrogenase	-0.318874	NaN	NaN	1	NaN	0	NaN	-	-	59.565	amine metabolic process;carboxylic acid metabolic process;cellular amine metabolic process;cellular amino acid metabolic process;cellular ketone metabolic process;cellular metabolic process;cellular nitrogen compound metabolic process;cellular process;metabolic process;nitrogen compound metabolic process;organic acid metabolic process;oxoacid metabolic process;primary metabolic process;small mole…	catalytic activity;oxidoreductase activity;oxidoreductase activity, acting on the CH-NH2 group of donors;oxidoreductase activity, acting on the CH-NH2 group of donors, NAD or NADP as acceptor		Alanine, aspartate and glutamate metabolism;Arginine and proline metabolism;D-Glutamine and D-glutamate metabolism;Nitrogen metabolism;Proximal tubule bicarbonate reclamation
498	HBG008761	yes1;	yes;MGC115231;yes1	Q6PF70;Q498G3;P10936	Tyrosine-protein kinase Yes	0.0792067	NaN	NaN	1	NaN	0	NaN	-	-	60.303		adenyl nucleotide binding;adenyl ribonucleotide binding;ATP binding;binding;catalytic activity;kinase activity;non-membrane spanning protein tyrosine kinase activity;nucleotide binding;phosphotransferase activity, alcohol group as acceptor;protein kinase activity;protein tyrosine kinase activity;purine nucleotide binding;purine ribonucleoside triphosphate binding;purine ribonucleotide binding;rib…	cell part;cytoplasmic part;cytoskeletal part;cytosol;intracellular organelle part;intracellular part;membrane;microtubule organizing center;organelle part;plasma membrane	Adherens junction;Tight junction
1776	HBG050560	arpc1a;	arpc1a	Q8AVT9	Arpc1a protein	0.282014	NaN	NaN	1	NaN	0	NaN	-	-	41.572	biological regulation;cellular component organization;cellular component organization or biogenesis;regulation of actin cytoskeleton organization;regulation of actin filament length;regulation of actin filament polymerization;regulation of actin filament-based process;regulation of actin polymerization or depolymerization;regulation of anatomical structure size;regulation of biological process;re…		cell part;cytoskeleton;intracellular non-membrane-bounded organelle;intracellular organelle;intracellular part;non-membrane-bounded organelle;organelle	Bacterial invasion of epithelial cells;Fc gamma R-mediated phagocytosis;Pathogenic Escherichia coli infection;Regulation of actin cytoskeleton;Shigellosis
1671	HBG009351	rab5a;rab5c;	rab5a	Q7ZYB0;Q7T0S5	Rab5a-prov protein;Rab5-prov protein;	0.143152	NaN	NaN	1	NaN	0	NaN	-	-	23.576	biological regulation;cellular process;cellular response to stimulus;establishment of localization;establishment of protein localization;intracellular signal transduction;protein transport;regulation of biological process;regulation of cellular process;response to stimulus;signal transduction;small GTPase mediated signal transduction;transport	binding;GTP binding;guanyl nucleotide binding;guanyl ribonucleotide binding;nucleotide binding;purine nucleotide binding;purine ribonucleoside triphosphate binding;purine ribonucleotide binding;ribonucleotide binding		Amoebiasis;Amyotrophic lateral sclerosis (ALS);Endocytosis;ko05152;Phagosome;Vasopressin-regulated water reabsorption
518	HBG106325		LOC733291	Q4KLV8;A4IFW8	LOC733291 protein (Fragment);LOC733291 protein (Fragment);	0.381385	NaN	NaN	1	NaN	0	NaN	-	-	101.88	macromolecule metabolic process;metabolic process;primary metabolic process;protein metabolic process;proteolysis	aminopeptidase activity;binding;catalytic activity;cation binding;exopeptidase activity;hydrolase activity;ion binding;metal ion binding;metallopeptidase activity;peptidase activity;peptidase activity, acting on L-amino acid peptides;transition metal ion binding;zinc ion binding
980	HBG000681		gyg	Q6DFG8;Q8JJ46	Gyg protein;Mitotic phosphoprotein 45;	0.325802	NaN	NaN	1	NaN	0	NaN	-	-	37.537		catalytic activity;transferase activity;transferase activity, transferring glycosyl groups
1694	HBG051912	hmgcs1;	MGC80816	Q7ZYN7;Q6AX99	Hmgcs1-prov protein;MGC80816 protein;	NaN	NaN	0.144012	1	NaN	0	NaN	-	-	57.227	biosynthetic process;cellular biosynthetic process;cellular lipid metabolic process;cellular metabolic process;cellular process;isoprenoid biosynthetic process;isoprenoid metabolic process;lipid biosynthetic process;lipid metabolic process;metabolic process;primary metabolic process	catalytic activity;hydroxymethylglutaryl-CoA synthase activity;transferase activity;transferase activity, transferring acyl groups;transferase activity, transferring acyl groups, acyl groups converted into alkyl on transfer		Butanoate metabolism;Synthesis and degradation of ketone bodies;Terpenoid backbone biosynthesis;Valine, leucine and isoleucine degradation
1479	HBG000206		RG	Q90ZB3;Q7SZS5	Rho-GDI like protein;MGC69119 protein;	NaN	1.09839	NaN	1	NaN	0	NaN	-	-	22.755		enzyme regulator activity;GDP-dissociation inhibitor activity;GTPase regulator activity;nucleoside-triphosphatase regulator activity;Rho GDP-dissociation inhibitor activity;small GTPase regulator activity	cell part;cytoplasm;intracellular part	Neurotrophin signaling pathway;Vasopressin-regulated water reabsorption
1769	HBG002302			Q8AVP9	Hnrpc-prov protein	-1.28194	NaN	NaN	1	NaN	0	NaN	-	-	29.195	biological regulation;negative regulation of biological process;negative regulation of cell communication;negative regulation of cellular process;negative regulation of G-protein coupled receptor protein signaling pathway;negative regulation of response to stimulus;negative regulation of signal transduction;negative regulation of signaling;regulation of biological process;regulation of cell commu…	binding;nucleic acid binding;nucleotide binding
1299	HBG106438	cdh3;cdh3;	xb-cad	Q6NTM0;P33152;P33148	Blastomere cadherin;EP-cadherin	NaN	-0.634203	NaN	1	NaN	0	NaN	-	-	98.013	biological adhesion;cell adhesion;cell-cell adhesion;cellular process;homophilic cell adhesion	binding;calcium ion binding;cation binding;ion binding;metal ion binding	cell part;integral to membrane;intrinsic to membrane;membrane;membrane part;plasma membrane	Adherens junction;Bacterial invasion of epithelial cells;Bladder cancer;Cell adhesion molecules (CAMs);Endometrial cancer;Melanoma;Pathogenic Escherichia coli infection;Pathways in cancer;Thyroid cancer
587	HBG000459	atp6v1h;	MGC85130	Q5BIX5	MGC85130 protein	NaN	NaN	0.295456	1	NaN	0	NaN	-	-	55.267	ATP hydrolysis coupled proton transport;cation transport;cellular process;energy coupled proton transport, against electrochemical gradient;establishment of localization;hydrogen transport;ion transmembrane transport;ion transport;monovalent inorganic cation transport;proton transport;transmembrane transport;transport	active transmembrane transporter activity;ATPase activity;ATPase activity, coupled;ATPase activity, coupled to movement of substances;ATPase activity, coupled to transmembrane movement of ions;ATPase activity, coupled to transmembrane movement of substances;catalytic activity;cation transmembrane transporter activity;cation-transporting ATPase activity;hydrogen ion transmembrane transporter activ…	cell part;cytoplasmic part;intracellular organelle part;intracellular part;macromolecular complex;membrane part;organelle part;protein complex;proton-transporting two-sector ATPase complex, catalytic domain;proton-transporting V-type ATPase, V1 domain;vacuolar part;vacuolar proton-transporting V-type ATPase, V1 domain	Epithelial cell signaling in Helicobacter pylori infection;ko05152;Lysosome;Oxidative phosphorylation;Phagosome;Rheumatoid arthritis;Vibrio cholerae infection
379	HBG001097	eif3e;eif3e;	eif3e-b;eif3e-a	Q3B8M3;Q05AY2	Eukaryotic translation initiation factor 3 subunit E-B;Eukaryotic translation initiation factor 3 subunit E-A	NaN	NaN	-1.24603	1	NaN	0	NaN	-	-	52.241	biological regulation;cellular component assembly;cellular component assembly at cellular level;cellular component organization;cellular component organization at cellular level;cellular component organization or biogenesis;cellular component organization or biogenesis at cellular level;cellular macromolecular complex assembly;cellular macromolecular complex subunit organization;cellular process;…	binding;nucleic acid binding;RNA binding;translation factor activity, nucleic acid binding;translation initiation factor activity	cell part;cytoplasmic part;eukaryotic 43S preinitiation complex;eukaryotic 48S preinitiation complex;eukaryotic translation initiation factor 3 complex;intracellular membrane-bounded organelle;intracellular organelle;intracellular part;macromolecular complex;membrane-bounded organelle;nucleus;organelle;protein complex;ribonucleoprotein complex;translation preinitiation complex	Hepatitis C;RNA transport
343	HBG004373	rpl22;	rpl22	P50886	60S ribosomal protein L22	1.87023	NaN	NaN	1	NaN	0	NaN	-	-	14.816	biosynthetic process;cellular biosynthetic process;cellular macromolecule biosynthetic process;cellular macromolecule metabolic process;cellular metabolic process;cellular process;cellular protein metabolic process;macromolecule biosynthetic process;macromolecule metabolic process;metabolic process;primary metabolic process;protein metabolic process;translation	structural constituent of ribosome;structural molecule activity	cell part;cytoplasmic part;intracellular non-membrane-bounded organelle;intracellular organelle;intracellular part;macromolecular complex;non-membrane-bounded organelle;organelle;ribonucleoprotein complex;ribosome	Ribosome
1094	HBG052081	eif3k;	eif3k	Q6GNI4	Eukaryotic translation initiation factor 3 subunit K	0.302371	NaN	NaN	1	NaN	0	NaN	-	-	25.13	biological regulation;cellular component assembly;cellular component assembly at cellular level;cellular component organization;cellular component organization at cellular level;cellular component organization or biogenesis;cellular component organization or biogenesis at cellular level;cellular macromolecular complex assembly;cellular macromolecular complex subunit organization;cellular process;…	binding;nucleic acid binding;ribonucleoprotein binding;ribosome binding;RNA binding;translation factor activity, nucleic acid binding;translation initiation factor activity	cell part;cytoplasmic part;eukaryotic 43S preinitiation complex;eukaryotic 48S preinitiation complex;eukaryotic translation initiation factor 3 complex;intracellular membrane-bounded organelle;intracellular organelle;intracellular part;macromolecular complex;membrane-bounded organelle;nucleus;organelle;protein complex;ribonucleoprotein complex;translation preinitiation complex
1817	HBG051444	eef1g;	eef1g-b	Q91375	Elongation factor 1-gamma-B	NaN	-0.561098	NaN	1	NaN	0	NaN	-	-	50.248		binding;nucleic acid binding;RNA binding;translation elongation factor activity;translation factor activity, nucleic acid binding	cell part;cytoplasmic part;eukaryotic translation elongation factor 1 complex;intracellular part;macromolecular complex;protein complex
1368	HBG018193		MGC68480	Q6PAA5;Q3B8D3	MGC68480 protein;MGC68480 protein;	NaN	NaN	-0.371931	1	NaN	0	NaN	-	-	27.396		binding;nucleic acid binding;nucleotide binding
312	HBG051131	csnk2b;	csnk2b	P28021	Casein kinase II subunit beta	NaN	-0.078127	NaN	1	NaN	0	NaN	-	-	24.96	biological regulation;cell surface receptor linked signaling pathway;cellular process;cellular response to stimulus;regulation of biological process;regulation of catalytic activity;regulation of cellular metabolic process;regulation of cellular process;regulation of cellular protein metabolic process;regulation of kinase activity;regulation of macromolecule metabolic process;regulation of metabo…	binding;cation binding;enzyme regulator activity;ion binding;kinase regulator activity;metal ion binding;protein kinase regulator activity	cell part;intracellular part;macromolecular complex;protein complex;protein kinase CK2 complex	Adherens junction;Circadian rhythm - plant;Measles;Ribosome biogenesis in eukaryotes;Tight junction;Wnt signaling pathway
53	HBG054466		LOC100037080	A2BDA2	40S ribosomal protein SA	NaN	-0.073483	NaN	1	NaN	0	NaN	-	-	32.838	biological adhesion;biosynthetic process;cell adhesion;cellular biosynthetic process;cellular component assembly;cellular component assembly at cellular level;cellular component organization;cellular component organization at cellular level;cellular component organization or biogenesis;cellular component organization or biogenesis at cellular level;cellular macromolecular complex assembly;cellula…	laminin receptor activity;receptor activity;structural constituent of ribosome;structural molecule activity	cell part;cytosolic small ribosomal subunit;intracellular membrane-bounded organelle;intracellular organelle;intracellular organelle part;intracellular part;macromolecular complex;membrane;membrane-bounded organelle;nucleus;organelle;organelle part;plasma membrane;ribonucleoprotein complex;small ribosomal subunit	Ribosome
869	HBG002807	shmt2;	MGC79128	Q6AXB3	Serine hydroxymethyltransferase (EC 2.1.2.1)	0.144239	NaN	NaN	1	NaN	0	NaN	-	-	54.921	amine metabolic process;carboxylic acid metabolic process;cellular amine metabolic process;cellular amino acid metabolic process;cellular aromatic compound metabolic process;cellular ketone metabolic process;cellular metabolic process;cellular nitrogen compound metabolic process;cellular process;coenzyme metabolic process;cofactor metabolic process;folic acid-containing compound metabolic process…	binding;catalytic activity;cofactor binding;glycine hydroxymethyltransferase activity;hydroxymethyl-, formyl- and related transferase activity;pyridoxal phosphate binding;transferase activity;transferase activity, transferring one-carbon groups;vitamin B6 binding;vitamin binding		Cyanoamino acid metabolism;Glycine, serine and threonine metabolism;Methane metabolism;One carbon pool by folate
1169	HBG007211		MGC80186	Q6GQB6	MGC80186 protein	NaN	NaN	0.699671	1	NaN	0	NaN	-	-	52.65	establishment of localization;transport	binding;nucleic acid binding;nucleotide binding	cell part;intracellular
1369	HBG006340	mdh1;	mdh1	Q6PAB3	Malate dehydrogenase, cytoplasmic	NaN	NaN	0.203831	1	NaN	0	NaN	-	-	36.425	acetyl-CoA catabolic process;acetyl-CoA metabolic process;carbohydrate metabolic process;carboxylic acid metabolic process;catabolic process;cellular carbohydrate metabolic process;cellular catabolic process;cellular ketone metabolic process;cellular metabolic process;cellular process;coenzyme catabolic process;coenzyme metabolic process;cofactor catabolic process;cofactor metabolic process;dicar…	catalytic activity;L-malate dehydrogenase activity;malate dehydrogenase activity;oxidoreductase activity;oxidoreductase activity, acting on CH-OH group of donors;oxidoreductase activity, acting on the CH-OH group of donors, NAD or NADP as acceptor	cell part;cytoplasm;intracellular part	Carbon fixation in photosynthetic organisms;Citrate cycle (TCA cycle);Glyoxylate and dicarboxylate metabolism;Proximal tubule bicarbonate reclamation;Pyruvate metabolism
939	HBG000976	pfkm;	MGC79063	Q6DD69	6-phosphofructokinase	NaN	NaN	-0.445028	1	NaN	0	NaN	-	-	88.311	alcohol catabolic process;alcohol metabolic process;carbohydrate catabolic process;carbohydrate metabolic process;catabolic process;cellular carbohydrate catabolic process;cellular carbohydrate metabolic process;cellular metabolic process;cellular process;fructose 6-phosphate metabolic process;fructose metabolic process;generation of precursor metabolites and energy;glucose catabolic process;gluc…	6-phosphofructokinase activity;adenyl nucleotide binding;adenyl ribonucleotide binding;ATP binding;binding;carbohydrate kinase activity;catalytic activity;kinase activity;nucleotide binding;phosphofructokinase activity;phosphotransferase activity, alcohol group as acceptor;purine nucleotide binding;purine ribonucleoside triphosphate binding;purine ribonucleotide binding;ribonucleotide binding;tra…	6-phosphofructokinase complex;cell part;cytoplasmic part;cytosolic part;intracellular part;macromolecular complex;protein complex	Fructose and mannose metabolism;Galactose metabolism;Glycolysis / Gluconeogenesis;Methane metabolism;Pentose phosphate pathway
624	HBG054719	glrx3;	LOC496161	Q5M993	LOC496161 protein	-0.577969	NaN	NaN	1	NaN	0	NaN	-	-	36.702	biological regulation;cell redox homeostasis;cellular homeostasis;cellular process;homeostatic process;regulation of biological process;regulation of biological quality;regulation of cellular process	catalytic activity;disulfide oxidoreductase activity;electron carrier activity;oxidoreductase activity;oxidoreductase activity, acting on a sulfur group of donors;protein disulfide oxidoreductase activity
1535		cfh;	cfh	Q7ZWL7	MGC53453 protein	NaN	NaN	1.39509	1	NaN	0	NaN	-	-	57.198
1385	HBG062335	tomm70a;	MGC68780	Q6PAZ0	MGC68780 protein	-0.281071	NaN	NaN	1	NaN	0	NaN	-	-	64.718
1730	HBG003482	ndufs1;	ndufs1	Q802B7	Ndufs1-prov protein	-1.27393	NaN	NaN	1	NaN	0	NaN	-	-	79.574	ATP synthesis coupled electron transport;cellular metabolic process;cellular process;electron transport chain;generation of precursor metabolites and energy;metabolic process;oxidation-reduction process;respiratory electron transport chain	binding;catalytic activity;electron carrier activity;iron-sulfur cluster binding;metal cluster binding;NADH dehydrogenase (quinone) activity;NADH dehydrogenase (ubiquinone) activity;NADH dehydrogenase activity;oxidoreductase activity;oxidoreductase activity, acting on NADH or NADPH;oxidoreductase activity, acting on NADH or NADPH, quinone or similar compound as acceptor	cell part;membrane	Alzheimer's disease;Huntington's disease;Oxidative phosphorylation;Parkinson's disease
464	HBG003280	rpl7;	MGC130910	Q3B8I3	MGC130910 protein	NaN	-1.05688	NaN	1	NaN	0	NaN	-	-	28.729			cell part;cytoplasmic part;intracellular non-membrane-bounded organelle;intracellular organelle;intracellular part;macromolecular complex;non-membrane-bounded organelle;organelle;ribonucleoprotein complex;ribosome	Ribosome
20	HBG002466		LOC100036826	Q08AW0;A1A646;B1H1N8	LOC100036826 protein (Fragment);LOC100036826 protein (Fragment);LOC100036826 protein	-0.757269	NaN	NaN	1	NaN	0	NaN	-	-	44.87		binding;catalytic activity;cation binding;ion binding;metal ion binding;oxidoreductase activity;transition metal ion binding;zinc ion binding
1195	HBG009351	rab2b;	rab2b	Q6GR63	MGC78967 protein	NaN	NaN	0.0910219	1	NaN	0	NaN	-	-	23.857	biological regulation;cellular process;cellular response to stimulus;establishment of localization;establishment of protein localization;intracellular signal transduction;protein transport;regulation of biological process;regulation of cellular process;response to stimulus;signal transduction;small GTPase mediated signal transduction;transport	binding;GTP binding;guanyl nucleotide binding;guanyl ribonucleotide binding;nucleotide binding;purine nucleotide binding;purine ribonucleoside triphosphate binding;purine ribonucleotide binding;ribonucleotide binding
447	HBG001152	hagh;	MGC131075	Q32NK6	MGC131075 protein	NaN	-0.73063	NaN	1	NaN	0	NaN	-	-	29.049	amine biosynthetic process;amine metabolic process;biosynthetic process;carboxylic acid biosynthetic process;carboxylic acid metabolic process;cellular amine metabolic process;cellular amino acid biosynthetic process;cellular amino acid metabolic process;cellular biosynthetic process;cellular ketone metabolic process;cellular metabolic process;cellular modified amino acid biosynthetic process;cel…	binding;catalytic activity;cation binding;hydrolase activity;hydrolase activity, acting on ester bonds;hydroxyacylglutathione hydrolase activity;ion binding;metal ion binding;thiolester hydrolase activity;transition metal ion binding;zinc ion binding		Pyruvate metabolism
426	HBG052389		MGC130950	Q2TAS8	alpha-1,2-Mannosidase (EC 3.2.1.-)	1.36212	NaN	NaN	1	NaN	0	NaN	-	-	72.852		binding;calcium ion binding;catalytic activity;cation binding;hydrolase activity;hydrolase activity, acting on glycosyl bonds;hydrolase activity, hydrolyzing O-glycosyl compounds;ion binding;mannosidase activity;mannosyl-oligosaccharide 1,2-alpha-mannosidase activity;mannosyl-oligosaccharide mannosidase activity;metal ion binding	cell part;membrane	N-Glycan biosynthesis;Protein processing in endoplasmic reticulum;Various types of N-glycan biosynthesis
796	HBG000900	eif3i;	eif3i	Q66J51	Eukaryotic translation initiation factor 3 subunit I	NaN	NaN	-0.578434	1	NaN	0	NaN	-	-	36.495	biological regulation;cellular component assembly;cellular component assembly at cellular level;cellular component organization;cellular component organization at cellular level;cellular component organization or biogenesis;cellular component organization or biogenesis at cellular level;cellular macromolecular complex assembly;cellular macromolecular complex subunit organization;cellular process;…	binding;nucleic acid binding;RNA binding;translation factor activity, nucleic acid binding;translation initiation factor activity	cell part;cytoplasmic part;eukaryotic 43S preinitiation complex;eukaryotic 48S preinitiation complex;eukaryotic translation initiation factor 3 complex;intracellular part;macromolecular complex;protein complex;ribonucleoprotein complex;translation preinitiation complex	RNA transport
65	HBG024389	psmd8;	LOC414721	A2RV94;Q6NU38	LOC414721 protein;LOC414721 protein (Fragment);	NaN	NaN	0.181057	1	NaN	0	NaN	-	-	31.226	macromolecule metabolic process;metabolic process;primary metabolic process;protein metabolic process;proteolysis		cell part;intracellular part;macromolecular complex;proteasome regulatory particle;protein complex	Proteasome
307	HBG003005	psma2;	psma2	P24495	Proteasome subunit alpha type-2	0.0443054	NaN	NaN	1	NaN	0	NaN	-	-	25.834	catabolic process;cellular catabolic process;cellular macromolecule catabolic process;cellular macromolecule metabolic process;cellular metabolic process;cellular process;macromolecule catabolic process;macromolecule metabolic process;metabolic process;modification-dependent macromolecule catabolic process;modification-dependent protein catabolic process;primary metabolic process;protein metaboli…	catalytic activity;endopeptidase activity;hydrolase activity;peptidase activity;peptidase activity, acting on L-amino acid peptides;threonine-type endopeptidase activity;threonine-type peptidase activity	cell part;cytoplasm;intracellular membrane-bounded organelle;intracellular organelle;intracellular part;macromolecular complex;membrane-bounded organelle;nucleus;organelle;proteasome core complex;proteasome core complex, alpha-subunit complex;protein complex	Proteasome
1660	HBG006123	eif2s3;	eif2s3	Q7ZY57	Eif2s3-prov protein	NaN	NaN	1.53697	1	NaN	0	NaN	-	-	51.297	catabolic process;cellular catabolic process;cellular metabolic process;cellular nitrogen compound catabolic process;cellular nitrogen compound metabolic process;cellular process;GTP catabolic process;GTP metabolic process;heterocycle catabolic process;heterocycle metabolic process;metabolic process;nitrogen compound metabolic process;nucleobase-containing compound catabolic process;nucleobase-co…	binding;catalytic activity;GTP binding;GTPase activity;guanyl nucleotide binding;guanyl ribonucleotide binding;hydrolase activity;hydrolase activity, acting on acid anhydrides;hydrolase activity, acting on acid anhydrides, in phosphorus-containing anhydrides;nucleoside-triphosphatase activity;nucleotide binding;purine nucleotide binding;purine ribonucleoside triphosphate binding;purine ribonucleo…		RNA transport
1130	HBG009709	hba-l5;	MGC82702	Q6GPP8	MGC82702 protein	NaN	NaN	-0.677108	1	NaN	0	NaN	-	-	14.946		binding;cation binding;heme binding;ion binding;iron ion binding;metal ion binding;oxygen binding;oxygen transporter activity;substrate-specific transporter activity;tetrapyrrole binding;transition metal ion binding;transporter activity	cell part;cytoplasmic part;cytosolic part;hemoglobin complex;intracellular part;macromolecular complex;protein complex
508	HBG001239	cyc1;cyc1;	MGC116545	Q7ZX80;Q4FZM5	Cyc1-prov protein;MGC116545 protein;	NaN	NaN	0.239515	1	NaN	0	NaN	-	-	34.122		binding;cation binding;electron carrier activity;heme binding;ion binding;iron ion binding;metal ion binding;tetrapyrrole binding;transition metal ion binding		Alzheimer's disease;Cardiac muscle contraction;Huntington's disease;Oxidative phosphorylation;Parkinson's disease
1396	HBG008340	pc.1;	MGC68971	Q6PCI8	Pyruvate carboxylase	NaN	NaN	1.67971	1	NaN	0	NaN	-	-	130.09	alcohol biosynthetic process;alcohol metabolic process;biosynthetic process;carbohydrate biosynthetic process;carbohydrate metabolic process;cellular biosynthetic process;cellular carbohydrate biosynthetic process;cellular carbohydrate metabolic process;cellular metabolic process;cellular process;gluconeogenesis;glucose metabolic process;hexose biosynthetic process;hexose metabolic process;metabo…	adenyl nucleotide binding;adenyl ribonucleotide binding;ATP binding;binding;biotin carboxylase activity;catalytic activity;cation binding;DNA binding;ion binding;ligase activity;ligase activity, forming carbon-carbon bonds;ligase activity, forming carbon-nitrogen bonds;metal ion binding;nucleic acid binding;nucleotide binding;purine nucleotide binding;purine ribonucleoside triphosphate binding;pu…		Citrate cycle (TCA cycle);Pyruvate metabolism
52	HBG051878	hist1h4d;	hist1h4d	A2BDA0	Histone H4	NaN	NaN	2.59195	1	NaN	0	NaN	-	-	11.538	cellular component assembly;cellular component assembly at cellular level;cellular component organization;cellular component organization at cellular level;cellular component organization or biogenesis;cellular component organization or biogenesis at cellular level;cellular macromolecular complex assembly;cellular macromolecular complex subunit organization;cellular process;chromatin organization…	binding;DNA binding;nucleic acid binding	cell part;chromosomal part;intracellular membrane-bounded organelle;intracellular organelle;intracellular organelle part;intracellular part;macromolecular complex;membrane-bounded organelle;nucleosome;nucleus;organelle;organelle part;protein-DNA complex
918	HBG055024	ptgr1.2;	MGC80838	Q6DCS9	MGC80838 protein	-1.48868	NaN	NaN	1	NaN	0	NaN	-	-	36.086		binding;catalytic activity;cation binding;ion binding;metal ion binding;oxidoreductase activity;transition metal ion binding;zinc ion binding
928		ilf3;ilf3;	LOC398578;ilf3-b;ilf3-a;CBTF122	Q6DD04-2;Q801P6;Q6DD04;Q91550-2;Q91550;Q2TAV5	Interleukin enhancer-binding factor 3-B;Interleukin enhancer-binding factor 3-A	NaN	NaN	-0.45497	1	NaN	0	NaN	-	-	77.174	biological regulation;biosynthetic process;cellular biosynthetic process;cellular macromolecule biosynthetic process;cellular macromolecule metabolic process;cellular metabolic process;cellular nitrogen compound metabolic process;cellular process;developmental process;macromolecule biosynthetic process;macromolecule metabolic process;metabolic process;multicellular organismal development;multicel…	binding;DNA binding;double-stranded RNA binding;mRNA 5'-UTR binding;mRNA binding;nucleic acid binding;regulatory region DNA binding;regulatory region nucleic acid binding;RNA binding;sequence-specific DNA binding;transcription regulatory region DNA binding	cell part;cytoplasm;intracellular membrane-bounded organelle;intracellular organelle;intracellular part;macromolecular complex;membrane-bounded organelle;nucleus;organelle;polysome;ribonucleoprotein complex
12	HBG003986	cat.2;	cat.2	A0T1H8;Q7SY90	Catalase	NaN	-0.693707	NaN	1	NaN	0	NaN	-	-	60.242	catabolic process;cellular catabolic process;cellular metabolic process;cellular process;cellular response to chemical stimulus;cellular response to hydrogen peroxide;cellular response to oxidative stress;cellular response to reactive oxygen species;cellular response to stimulus;cellular response to stress;hydrogen peroxide catabolic process;hydrogen peroxide metabolic process;metabolic process;r…	antioxidant activity;binding;catalase activity;catalytic activity;cation binding;heme binding;ion binding;iron ion binding;metal ion binding;oxidoreductase activity;oxidoreductase activity, acting on peroxide as acceptor;peroxidase activity;tetrapyrrole binding;transition metal ion binding		Amyotrophic lateral sclerosis (ALS);Methane metabolism;Peroxisome;Tryptophan metabolism
1484	HBG000832	hadh;	hadh	Q7T0N8	Hadhsc-prov protein	-0.798148	NaN	NaN	1	NaN	0	NaN	-	-	34.313	carboxylic acid metabolic process;cellular ketone metabolic process;cellular lipid metabolic process;cellular metabolic process;cellular process;fatty acid metabolic process;lipid metabolic process;metabolic process;monocarboxylic acid metabolic process;organic acid metabolic process;oxoacid metabolic process;primary metabolic process;small molecule metabolic process	3-hydroxyacyl-CoA dehydrogenase activity;binding;catalytic activity;coenzyme binding;cofactor binding;NAD binding;NAD+ binding;nucleotide binding;oxidoreductase activity;oxidoreductase activity, acting on CH-OH group of donors;oxidoreductase activity, acting on the CH-OH group of donors, NAD or NADP as acceptor		Butanoate metabolism;Caprolactam degradation;Fatty acid elongation in mitochondria;Fatty acid metabolism;Geraniol degradation;Lysine degradation;Tryptophan metabolism;Valine, leucine and isoleucine degradation
1013	HBG052472	mgst3;	MGC81800	Q6DJQ1	MGC81800 protein	NaN	NaN	-1.00784	1	NaN	0	NaN	-	-	16.349				Drug metabolism - cytochrome P450;Glutathione metabolism;Metabolism of xenobiotics by cytochrome P450
1301	HBG001842		psmd2	Q6NTP6	Psmd2 protein	-1.49553	NaN	NaN	1	NaN	0	NaN	-	-	99.32	biological regulation;regulation of biological process;regulation of catabolic process;regulation of catalytic activity;regulation of macromolecule metabolic process;regulation of metabolic process;regulation of molecular function;regulation of primary metabolic process;regulation of protein catabolic process;regulation of protein metabolic process	enzyme regulator activity	cell part;intracellular part;macromolecular complex;proteasome complex;protein complex	Proteasome
62	HBG105648	atp2a2;	ATP2A2	A2RV57;Q6DCS6	Calcium-transporting ATPase (EC 3.6.3.8);ATP2A2 protein (Fragment);	NaN	NaN	0.273485	1	NaN	0	NaN	-	-	115.39		active transmembrane transporter activity;adenyl nucleotide binding;adenyl ribonucleotide binding;ATP binding;ATPase activity;ATPase activity, coupled;ATPase activity, coupled to movement of substances;ATPase activity, coupled to transmembrane movement of ions;ATPase activity, coupled to transmembrane movement of ions, phosphorylative mechanism;ATPase activity, coupled to transmembrane movement o…	cell part;integral to membrane;intrinsic to membrane;membrane part	Alzheimer's disease;Calcium signaling pathway;Pancreatic secretion
975	HBG000224	acadm;	acadm-prov;MGC81873	Q6DEB8;Q66J53	Acadm-prov protein;MGC81873 protein;	-0.267794	NaN	NaN	1	NaN	0	NaN	-	-	46.269		acyl-CoA dehydrogenase activity;binding;catalytic activity;coenzyme binding;cofactor binding;flavin adenine dinucleotide binding;oxidoreductase activity;oxidoreductase activity, acting on the CH-CH group of donors		beta-Alanine metabolism;Fatty acid metabolism;PPAR signaling pathway;Propanoate metabolism;Valine, leucine and isoleucine degradation
1246	HBG001112	eci1;	MGC82167	Q6IR83	MGC82167 protein	2.21975	NaN	NaN	1	NaN	0	NaN	-	-	33.207		catalytic activity		Fatty acid metabolism
922	HBG002324	cd81;	cd81-prov	Q6DCU4	Tetraspanin	0.786562	NaN	NaN	1	NaN	0	NaN	-	-	26.322			cell part;integral to membrane;intrinsic to membrane;membrane part	B cell receptor signaling pathway;Hepatitis C;Malaria
1383	HBG000780	wdr1;	wdr1-b	Q6PAX7	WD repeat-containing protein 1-B	-0.056152	NaN	NaN	1	NaN	0	NaN	-	-	66.169	actin cytoskeleton organization;actin filament depolymerization;actin filament fragmentation;actin filament organization;actin filament-based process;actin polymerization or depolymerization;cellular component disassembly;cellular component disassembly at cellular level;cellular component organization;cellular component organization at cellular level;cellular component organization or biogenesis;…	actin binding;binding;cytoskeletal protein binding;protein binding	actin filament;cell part;cytoplasm;cytoskeletal part;intracellular membrane-bounded organelle;intracellular organelle;intracellular organelle part;intracellular part;macromolecular complex;membrane;membrane-bounded organelle;nucleus;organelle;organelle part;plasma membrane;protein complex
221	HBG000216	ppp5c;	PP5	O42205;Q6GPS6	Serine/threonine-protein phosphatase	NaN	NaN	-0.664212	1	NaN	0	NaN	-	-	56.144	cellular macromolecule metabolic process;cellular metabolic process;cellular process;cellular protein metabolic process;dephosphorylation;macromolecule metabolic process;macromolecule modification;metabolic process;phosphate-containing compound metabolic process;phosphorus metabolic process;primary metabolic process;protein dephosphorylation;protein metabolic process;protein modification process	binding;catalytic activity;cation binding;hydrolase activity;hydrolase activity, acting on ester bonds;ion binding;metal ion binding;phosphatase activity;phosphoprotein phosphatase activity;phosphoric ester hydrolase activity	cell part;cytoplasm;intracellular membrane-bounded organelle;intracellular organelle;intracellular part;membrane-bounded organelle;nucleus;organelle	MAPK signaling pathway
1530	HBG006393	uqcrc1;	uqcrc1	Q7ZWJ2	Uqcrc1 protein	-0.302244	NaN	NaN	1	NaN	0	NaN	-	-	52.344	metabolic process	binding;catalytic activity;cation binding;ion binding;metal ion binding		Alzheimer's disease;Cardiac muscle contraction;Huntington's disease;Oxidative phosphorylation;Parkinson's disease
125	HBG005961		LOC100158266	B0JZW3;G1ESZ8	Beta-hexosaminidase	NaN	-1.23097	NaN	1	NaN	0	NaN	-	-	63.384	carbohydrate metabolic process;metabolic process;primary metabolic process	beta-N-acetylhexosaminidase activity;catalytic activity;hexosaminidase activity;hydrolase activity;hydrolase activity, acting on glycosyl bonds;hydrolase activity, hydrolyzing O-glycosyl compounds
676	HBG053536	pdcd5;	LOC495300	Q5U5C7	LOC495300 protein	NaN	-0.469703	NaN	1	NaN	0	NaN	-	-	14.402		binding;DNA binding;nucleic acid binding
74	HBG004492	sri;	LOC100037199	A2VDA2	LOC100037199 protein	NaN	-1.29282	NaN	1	NaN	0	NaN	-	-	21.724		binding;calcium ion binding;cation binding;ion binding;metal ion binding
635	HBG000883	eif3h;	eif3h	Q5PPY6	Eukaryotic translation initiation factor 3 subunit H	NaN	-1.27842	NaN	1	NaN	0	NaN	-	-	38.39	biological regulation;cellular component assembly;cellular component assembly at cellular level;cellular component organization;cellular component organization at cellular level;cellular component organization or biogenesis;cellular component organization or biogenesis at cellular level;cellular macromolecular complex assembly;cellular macromolecular complex subunit organization;cellular process;…	binding;nucleic acid binding;RNA binding;translation factor activity, nucleic acid binding;translation initiation factor activity	cell part;cytoplasmic part;eukaryotic 43S preinitiation complex;eukaryotic 48S preinitiation complex;eukaryotic translation initiation factor 3 complex;intracellular part;macromolecular complex;protein complex;ribonucleoprotein complex;translation preinitiation complex	Measles;RNA transport
1489	HBG000437	rps2;	rps2e;LOC100037089	Q7T0R9;A2BDB1	Rps2e protein;LOC100037089 protein (Fragment);	-0.462277	NaN	NaN	1	NaN	0	NaN	-	-	30.274	biosynthetic process;cellular biosynthetic process;cellular macromolecule biosynthetic process;cellular macromolecule metabolic process;cellular metabolic process;cellular process;cellular protein metabolic process;macromolecule biosynthetic process;macromolecule metabolic process;metabolic process;primary metabolic process;protein metabolic process;translation	binding;nucleic acid binding;RNA binding;structural constituent of ribosome;structural molecule activity	cell part;intracellular organelle part;intracellular part;macromolecular complex;organelle part;ribonucleoprotein complex;small ribosomal subunit	Ribosome
1449	HBG005957	serpinb6;	serpinb6	Q7SYX2	MGC64421 protein	-1.33475	NaN	NaN	1	NaN	0	NaN	-	-	42.814		endopeptidase inhibitor activity;endopeptidase regulator activity;enzyme inhibitor activity;enzyme regulator activity;peptidase inhibitor activity;peptidase regulator activity;serine-type endopeptidase inhibitor activity		Amoebiasis
1351	HBG003082	pls3;	MGC68681	Q6P7I8	MGC68681 protein	NaN	NaN	-0.526914	1	NaN	0	NaN	-	-	70.96		binding;calcium ion binding;cation binding;ion binding;metal ion binding
544	HBG056579		MGC114665	Q4V855	MGC114665 protein	NaN	NaN	-0.625929	1	NaN	0	NaN	-	-	38.858		receptor activity	cell part;integral to membrane;intrinsic to membrane;membrane part
144	HBG001253	rps10;rps10;	rps10;LOC445824	Q7SZU3;Q07254;B7ZPG6;Q6GNB4	40S ribosomal protein S10	-0.195943	NaN	NaN	1	NaN	0	NaN	-	-	18.911			cell part;cytoplasmic part;intracellular non-membrane-bounded organelle;intracellular organelle;intracellular part;macromolecular complex;non-membrane-bounded organelle;organelle;ribonucleoprotein complex;ribosome	Ribosome
1494	HBG013015			Q7T0V7	MGC68948 protein	-1.73378	NaN	NaN	1	NaN	0	NaN	-	-	52.34		structural molecule activity	cell part;cytoskeletal part;intermediate filament;intracellular organelle part;intracellular part;macromolecular complex;organelle part;protein complex	Amyotrophic lateral sclerosis (ALS)
1330	HBG004083			Q98SV2;Q6NU93	Cytoplasmic dynein intermediate chain (Fragment);Uncharacterized protein;	NaN	NaN	1.54994	1	NaN	0	NaN	-	-	67.321	cellular component movement;cellular process;microtubule-based movement;microtubule-based process		cell part;cytoplasmic dynein complex;cytoplasmic part;cytoskeletal part;dynein complex;intracellular organelle part;intracellular part;macromolecular complex;microtubule associated complex;organelle part;protein complex
380	HBG051103	cndp2;	cn2-prov;cn2	Q7T0R7;Q05AY3	Cn2-prov protein;Cn2 protein;	1.69297	NaN	NaN	1	NaN	0	NaN	-	-	52.745	macromolecule metabolic process;metabolic process;primary metabolic process;protein metabolic process;proteolysis	catalytic activity;dipeptidase activity;exopeptidase activity;hydrolase activity;metallopeptidase activity;peptidase activity;peptidase activity, acting on L-amino acid peptides;tripeptidase activity
1221	HBG107282	csnk2a1;	ck2a1;csnk2a1	Q6INV5;P28020	Casein kinase II subunit alpha	-0.049423	NaN	NaN	1	NaN	0	NaN	-	-	46.245	biological regulation;cell surface receptor linked signaling pathway;cellular process;cellular response to stimulus;regulation of biological process;regulation of cellular process;response to stimulus;signal transduction;Wnt receptor signaling pathway	adenyl nucleotide binding;adenyl ribonucleotide binding;ATP binding;binding;catalytic activity;kinase activity;nucleotide binding;phosphotransferase activity, alcohol group as acceptor;protein kinase activity;protein serine/threonine kinase activity;purine nucleotide binding;purine ribonucleoside triphosphate binding;purine ribonucleotide binding;ribonucleotide binding;transferase activity;transf…		Adherens junction;Circadian rhythm - plant;Measles;Ribosome biogenesis in eukaryotes;Tight junction;Wnt signaling pathway
1089	HBG000449	rpl30;rpl30;	MGC82844	Q6GNF2;Q7SZC0	MGC82844 protein;Rpl30-prov protein;	NaN	0.97839	NaN	1	NaN	0	NaN	-	-	12.938	biosynthetic process;cellular biosynthetic process;cellular macromolecule biosynthetic process;cellular macromolecule metabolic process;cellular metabolic process;cellular process;cellular protein metabolic process;macromolecule biosynthetic process;macromolecule metabolic process;metabolic process;primary metabolic process;protein metabolic process;translation	structural constituent of ribosome;structural molecule activity	cell part;cytoplasmic part;intracellular non-membrane-bounded organelle;intracellular organelle;intracellular part;macromolecular complex;non-membrane-bounded organelle;organelle;ribonucleoprotein complex;ribosome	Ribosome
438	HBG013015	xk81a1;	MGC68905	Q2VPN9	MGC68905 protein	NaN	0.0796086	NaN	1	NaN	0	NaN	-	-	47.858		structural molecule activity	cell part;cytoskeletal part;intermediate filament;intracellular organelle part;intracellular part;macromolecular complex;organelle part;protein complex
1187	HBG000917	pdhb;	PdhE1beta-1	Q6GR17;P79931;Q7SYP5	PdhE1beta-1 protein;Pyruvate dehydrogenase E1-beta subunit (Fragment);PdhE1beta-1 protein (Fragment)	NaN	NaN	0.594245	1	NaN	0	NaN	-	-	39.124	acetyl-CoA biosynthetic process;acetyl-CoA biosynthetic process from pyruvate;acetyl-CoA metabolic process;biosynthetic process;carboxylic acid metabolic process;cellular biosynthetic process;cellular ketone metabolic process;cellular metabolic process;cellular process;coenzyme biosynthetic process;coenzyme metabolic process;cofactor biosynthetic process;cofactor metabolic process;metabolic proce…	catalytic activity;oxidoreductase activity;oxidoreductase activity, acting on the aldehyde or oxo group of donors;oxidoreductase activity, acting on the aldehyde or oxo group of donors, disulfide as acceptor;pyruvate dehydrogenase (acetyl-transferring) activity;pyruvate dehydrogenase activity		Butanoate metabolism;Citrate cycle (TCA cycle);Glycolysis / Gluconeogenesis;Pyruvate metabolism;Valine, leucine and isoleucine biosynthesis
1627	HBG063184	gnai3;	MGC53612;gnai3	Q7ZXT7;P27045	Guanine nucleotide-binding protein G(k) subunit alpha	0.780892	NaN	NaN	1	NaN	0	NaN	-	-	40.555	biological regulation;cAMP-mediated signaling;cell cycle;cell division;cell surface receptor linked signaling pathway;cellular process;cellular response to stimulus;cyclic-nucleotide-mediated signaling;G-protein coupled receptor protein signaling pathway;G-protein signaling, coupled to cAMP nucleotide second messenger;G-protein signaling, coupled to cyclic nucleotide second messenger;intracellula…	binding;catalytic activity;cation binding;GTP binding;GTPase activity;guanyl nucleotide binding;guanyl ribonucleotide binding;hydrolase activity;hydrolase activity, acting on acid anhydrides;hydrolase activity, acting on acid anhydrides, in phosphorus-containing anhydrides;ion binding;metal ion binding;molecular transducer activity;nucleoside-triphosphatase activity;nucleotide binding;purine nucl…	cell part;centrosome;cytoplasm;cytoplasmic part;cytoskeletal part;intracellular non-membrane-bounded organelle;intracellular organelle;intracellular organelle part;intracellular part;membrane;microtubule organizing center;midbody;non-membrane-bounded organelle;organelle;organelle part;plasma membrane	Axon guidance;Chagas disease (American trypanosomiasis);Chemokine signaling pathway;Gap junction;Gastric acid secretion;Leukocyte transendothelial migration;Long-term depression;Melanogenesis;Progesterone-mediated oocyte maturation;Tight junction;Toxoplasmosis
1073	HBG006190	itgb1;	ITGB1;itgb1-b	Q6GN32;P12607;Q6INY6	Integrin beta;Integrin beta-1-B	NaN	-0.568715	NaN	1	NaN	0	NaN	-	-	88.333	biological adhesion;biological regulation;cell adhesion;cell surface receptor linked signaling pathway;cell-matrix adhesion;cell-substrate adhesion;cellular process;cellular response to stimulus;developmental process;integrin-mediated signaling pathway;multicellular organismal development;multicellular organismal process;regulation of biological process;regulation of cellular process;response to …	receptor activity	cell division site part;cell part;cell projection;cleavage furrow;cytoplasmic membrane-bounded vesicle;cytoplasmic part;cytoplasmic vesicle;integrin complex;intracellular membrane-bounded organelle;intracellular organelle;intracellular part;lamellipodium;macromolecular complex;melanosome;membrane part;membrane-bounded organelle;membrane-bounded vesicle;organelle;pigment granule;plasma membrane pa…	Arrhythmogenic right ventricular cardiomyopathy (ARVC);Axon guidance;Bacterial invasion of epithelial cells;Cell adhesion molecules (CAMs);Dilated cardiomyopathy;ECM-receptor interaction;Focal adhesion;Hypertrophic cardiomyopathy (HCM);Leishmaniasis;Leukocyte transendothelial migration;Pathogenic Escherichia coli infection;Pathways in cancer;Phagosome;Regulation of actin cytoskeleton;Shigellosis;…
1296	HBG051470	eml2;	MGC83225	Q6NTK9	MGC83225 protein	NaN	NaN	1.80782	1	NaN	0	NaN	-	-	72.091
932	HBG008177	pgk1;	pgk1	Q6DD48	Phosphoglycerate kinase	0.149528	NaN	NaN	1	NaN	0	NaN	-	-	44.582	alcohol catabolic process;alcohol metabolic process;carbohydrate catabolic process;carbohydrate metabolic process;catabolic process;cellular carbohydrate catabolic process;cellular carbohydrate metabolic process;cellular metabolic process;cellular process;generation of precursor metabolites and energy;glucose catabolic process;glucose metabolic process;glycolysis;hexose catabolic process;hexose m…	catalytic activity;kinase activity;phosphoglycerate kinase activity;phosphotransferase activity, carboxyl group as acceptor;transferase activity;transferase activity, transferring phosphorus-containing groups		Carbon fixation in photosynthetic organisms;Glycolysis / Gluconeogenesis
1371	HBG000410	fth1;	fth1;fth1-a	Q6PAB7;P49948	Ferritin;Ferritin heavy chain A	0.259988	NaN	NaN	1	NaN	0	NaN	-	-	20.541	biological regulation;cation homeostasis;cation transport;cellular cation homeostasis;cellular chemical homeostasis;cellular homeostasis;cellular ion homeostasis;cellular iron ion homeostasis;cellular metal ion homeostasis;cellular process;chemical homeostasis;establishment of localization;homeostatic process;ion homeostasis;ion transport;iron ion homeostasis;iron ion transport;metal ion homeosta…	binding;catalytic activity;cation binding;ferric iron binding;ferroxidase activity;ion binding;iron ion binding;metal ion binding;oxidoreductase activity;oxidoreductase activity, oxidizing metal ions;oxidoreductase activity, oxidizing metal ions, oxygen as acceptor;transition metal ion binding		Mineral absorption;Porphyrin and chlorophyll metabolism
412				Q0P3R8	Uncharacterized protein (Fragment)	0.529071	NaN	NaN	1	NaN	0	NaN	-	-	32.787	cellular macromolecule metabolic process;cellular metabolic process;cellular process;establishment of localization;lipid transport;lipoprotein metabolic process;macromolecule metabolic process;metabolic process;organic substance transport;transport	binding;lipid binding	extracellular region
1783	HBG009347	rpl5;	rpl5-a	Q8AVX2	Rpl5-a protein	NaN	0.271543	NaN	1	NaN	0	NaN	-	-	34.111	biosynthetic process;cellular biosynthetic process;cellular macromolecule biosynthetic process;cellular macromolecule metabolic process;cellular metabolic process;cellular process;cellular protein metabolic process;macromolecule biosynthetic process;macromolecule metabolic process;metabolic process;primary metabolic process;protein metabolic process;translation	5S rRNA binding;binding;nucleic acid binding;RNA binding;rRNA binding;structural constituent of ribosome;structural molecule activity	cell part;cytoplasmic part;intracellular non-membrane-bounded organelle;intracellular organelle;intracellular part;macromolecular complex;non-membrane-bounded organelle;organelle;ribonucleoprotein complex;ribosome	Ribosome
1349	HBG066841	cpne1;	MGC68823	Q6P7H2	MGC68823 protein	-0.251686	NaN	NaN	1	NaN	0	NaN	-	-	59.084
1061	HBG103725	cct6a;	cct6a	Q6GMA6	MGC81949 protein	NaN	NaN	-1.34913	1	NaN	0	NaN	-	-	57.786	cellular macromolecule metabolic process;cellular metabolic process;cellular process;cellular protein metabolic process;macromolecule metabolic process;metabolic process;primary metabolic process;protein folding;protein metabolic process	adenyl nucleotide binding;adenyl ribonucleotide binding;ATP binding;binding;nucleotide binding;purine nucleotide binding;purine ribonucleoside triphosphate binding;purine ribonucleotide binding;ribonucleotide binding	cell part;cytoplasm;intracellular part
1473	HBG000875	rpl18;	rpl18;rpl18-b	Q7SZA8;P02412	60S ribosomal protein L18;60S ribosomal protein L18-B	NaN	-0.612235	NaN	1	NaN	0	NaN	-	-	21.623	biosynthetic process;cellular biosynthetic process;cellular macromolecule biosynthetic process;cellular macromolecule metabolic process;cellular metabolic process;cellular process;cellular protein metabolic process;macromolecule biosynthetic process;macromolecule metabolic process;metabolic process;primary metabolic process;protein metabolic process;translation	structural constituent of ribosome;structural molecule activity	cell part;cytoplasmic part;intracellular non-membrane-bounded organelle;intracellular organelle;intracellular part;macromolecular complex;non-membrane-bounded organelle;organelle;ribonucleoprotein complex;ribosome	Ribosome
1022	HBG002295	hnrnpa0;	LOC398455;hnrnpa0	Q6DKN1;Q7ZYU2	LOC398455 protein;LOC398455 protein (Fragment);	NaN	NaN	0.569887	1	NaN	0	NaN	-	-	31.679		binding;nucleic acid binding;nucleotide binding
617	HBG000838	rtn3;	rtn3-a	Q5J6M8	Reticulon-3-A	1.71925	NaN	NaN	1	NaN	0	NaN	-	-	23.508	cellular process;establishment of localization;transport;vesicle-mediated transport		cell part;cytoplasmic part;endoplasmic reticulum membrane;endoplasmic reticulum part;Golgi apparatus part;Golgi membrane;integral to membrane;intracellular organelle part;intracellular part;intrinsic to membrane;membrane;membrane part;organelle membrane;organelle part
340	HBG000935	rps4x;	rps4	P49401	40S ribosomal protein S4	6.02471	NaN	NaN	1	NaN	0	NaN	-	-	29.664	biosynthetic process;cellular biosynthetic process;cellular macromolecule biosynthetic process;cellular macromolecule metabolic process;cellular metabolic process;cellular process;cellular protein metabolic process;macromolecule biosynthetic process;macromolecule metabolic process;metabolic process;primary metabolic process;protein metabolic process;translation	binding;nucleic acid binding;RNA binding;rRNA binding;structural constituent of ribosome;structural molecule activity	cell part;cytoplasmic part;intracellular non-membrane-bounded organelle;intracellular organelle;intracellular part;macromolecular complex;non-membrane-bounded organelle;organelle;ribonucleoprotein complex;ribosome	Ribosome
1002	HBG014761		LOC398653	Q6DJI6;Q7SZB6	Uncharacterized protein;LOC398653 protein (Fragment);	-0.780089	NaN	NaN	1	NaN	0	NaN	-	-	11.301	biosynthetic process;cellular biosynthetic process;cellular macromolecule biosynthetic process;cellular macromolecule metabolic process;cellular metabolic process;cellular process;macromolecule biosynthetic process;macromolecule metabolic process;metabolic process;translational elongation	structural constituent of ribosome;structural molecule activity	cell part;cytoplasmic part;intracellular non-membrane-bounded organelle;intracellular organelle;intracellular part;macromolecular complex;non-membrane-bounded organelle;organelle;ribonucleoprotein complex;ribosome
1261	HBG063314	rbmx;	rbmx	Q6IRQ4	RNA-binding motif protein, X chromosome	NaN	NaN	-2.16672	1	NaN	0	NaN	-	-	40.298	biological regulation;biosynthetic process;cellular biosynthetic process;cellular component assembly;cellular component organization;cellular component organization or biogenesis;cellular macromolecule biosynthetic process;cellular macromolecule metabolic process;cellular metabolic process;cellular nitrogen compound metabolic process;cellular process;cellular response to chemical stimulus;cellula…	binding;chromatin binding;core promoter binding;DNA binding;mRNA binding;nucleic acid binding;nucleotide binding;regulatory region DNA binding;regulatory region nucleic acid binding;RNA binding;transcription regulatory region DNA binding	catalytic step 2 spliceosome;cell part;chromatin;chromosomal part;euchromatin;extracellular membrane-bounded organelle;extracellular organelle;extracellular region part;extracellular vesicular exosome;intracellular organelle part;intracellular part;macromolecular complex;membrane-bounded organelle;membrane-bounded vesicle;nuclear chromatin;nuclear chromosome part;nuclear euchromatin;nuclear part;…	Spliceosome
239	HBG107404		TM	O73681	Alpha-tropomyosin	NaN	-1.22004	NaN	1	NaN	0	NaN	-	-	28.658
34	HBG001934	tyms;	ts	A1L2V6	Ts protein	NaN	1.91769	NaN	1	NaN	0	NaN	-	-	35.163	2'-deoxyribonucleotide biosynthetic process;2'-deoxyribonucleotide metabolic process;biosynthetic process;cellular biosynthetic process;cellular metabolic process;cellular nitrogen compound biosynthetic process;cellular nitrogen compound metabolic process;cellular process;deoxyribonucleoside monophosphate biosynthetic process;deoxyribonucleoside monophosphate metabolic process;deoxyribonucleoside…	5,10-methylenetetrahydrofolate-dependent methyltransferase activity;catalytic activity;methyltransferase activity;thymidylate synthase activity;transferase activity;transferase activity, transferring one-carbon groups		One carbon pool by folate;Pyrimidine metabolism
56	HBG013015		LOC100037087	A2BDA9	LOC100037087 protein	NaN	NaN	1.58383	1	NaN	0	NaN	-	-	54.565		structural molecule activity	cell part;cytoskeletal part;intermediate filament;intracellular organelle part;intracellular part;keratin filament;macromolecular complex;organelle part;protein complex
98	HBG000324	nsf;	LOC100049722	A4VCE9	LOC100049722 protein	1.78399	NaN	NaN	1	NaN	0	NaN	-	-	82.678		adenyl nucleotide binding;adenyl ribonucleotide binding;ATP binding;binding;catalytic activity;hydrolase activity;hydrolase activity, acting on acid anhydrides;hydrolase activity, acting on acid anhydrides, in phosphorus-containing anhydrides;nucleoside-triphosphatase activity;nucleotide binding;purine nucleotide binding;purine ribonucleoside triphosphate binding;purine ribonucleotide binding;pyr…		Vasopressin-regulated water reabsorption
128	HBG004501	sdc4;sdc4;	sdc4-a;LOC734218	Q1AGV7;B1H1N2	Syndecan 4-A	NaN	0.541084	NaN	1	NaN	0	NaN	-	-	21.546	anatomical structure formation involved in morphogenesis;anatomical structure morphogenesis;biological regulation;cell surface receptor linked signaling pathway;cellular process;cellular response to stimulus;convergent extension;convergent extension involved in gastrulation;developmental process;embryonic morphogenesis;localization;macromolecule localization;morphogenesis of an epithelium;neural …		cell part;integral to membrane;intrinsic to membrane;membrane;membrane part
133	HBG107849	endou;	endou-b	B1WBB4	Poly(U)-specific endoribonuclease-B	NaN	NaN	0.58604	1	NaN	0	NaN	-	-	33.737		binding;catalytic activity;cation binding;endonuclease activity;endoribonuclease activity;hydrolase activity;hydrolase activity, acting on ester bonds;ion binding;metal ion binding;nuclease activity;nucleic acid binding;ribonuclease activity;RNA binding	cell part;intracellular membrane-bounded organelle;intracellular organelle;intracellular part;membrane-bounded organelle;nucleus;organelle
139	HBG108213	olfml3;	olfml3	B5MFE9	Olfactomedin-like protein 3	NaN	NaN	-0.808142	1	NaN	0	NaN	-	-	45.109	developmental process;multicellular organismal development;multicellular organismal process		extracellular region
185		ttr;	TTR;ttr	K7ZLK1;B7ZS96	Transthyretin	NaN	NaN	1.30911	1	NaN	0	NaN	-	-	16.692	amine transport;amino acid transport;biological regulation;carboxylic acid transport;cellular component assembly;cellular component organization;cellular component organization or biogenesis;establishment of localization;hormone transport;macromolecular complex assembly;macromolecular complex subunit organization;modified amino acid transport;nitrogen compound transport;organic acid transport;org…	binding;hormone binding;thyroid hormone binding	extracellular region
188	HBG081073	cdon;	cdon-A;cdon	B7ZSK5;Q90Z04	Cell adhesion molecule-related/down-regulated by oncogenes	NaN	1.42318	NaN	1	NaN	0	NaN	-	-	137.07	biological adhesion;cell adhesion;cellular process		cell part;integral to membrane;intrinsic to membrane;membrane part
191				D2KAS8	Robo 2 (Fragment)	NaN	NaN	2.15382	1	NaN	0	NaN	-	-	87.309
196		pmel;	silver	E7FIE3	Silver protein	NaN	2.1718	NaN	1	NaN	0	NaN	-	-	76.487
209	HBG107442	opn1lw;	opn1lw1	O12948	Red-sensitive opsin	NaN	-1.87047	NaN	1	NaN	0	NaN	-	-	41.093	biological regulation;cellular macromolecule metabolic process;cellular metabolic process;cellular process;cellular protein metabolic process;cellular response to stimulus;detection of abiotic stimulus;detection of external stimulus;detection of light stimulus;detection of stimulus;macromolecule metabolic process;macromolecule modification;metabolic process;multicellular organismal process;neurol…	G-protein coupled receptor activity;molecular transducer activity;photoreceptor activity;receptor activity;signal transducer activity;signaling receptor activity;transmembrane signaling receptor activity	cell part;integral to membrane;intrinsic to membrane;membrane part
211	HBG012180	tnnc2;	MGC52923;tnnc2	Q8AUR4;O12997;O12996	MGC52923 protein (MGC53213 protein);Fast skeletal troponin C beta (MGC53213 protein);Fast skeletal troponin C alpha	NaN	-0.071208	NaN	1	NaN	0	NaN	-	-	18.17		binding;calcium ion binding;cation binding;ion binding;metal ion binding		Calcium signaling pathway;Cardiac muscle contraction;Dilated cardiomyopathy;Hypertrophic cardiomyopathy (HCM)
232	HBG002819			Q801N4;O57438;Q9DEF7	Serine/threonine-protein phosphatase	NaN	NaN	0.910924	1	NaN	0	NaN	-	-	58.384		catalytic activity;hydrolase activity;hydrolase activity, acting on ester bonds;phosphatase activity;phosphoprotein phosphatase activity;phosphoric ester hydrolase activity		Alzheimer's disease;Amyotrophic lateral sclerosis (ALS);Apoptosis;Axon guidance;B cell receptor signaling pathway;Calcium signaling pathway;ko05152;Long-term potentiation;MAPK signaling pathway;Natural killer cell mediated cytotoxicity;Oocyte meiosis;Osteoclast differentiation;T cell receptor signaling pathway;VEGF signaling pathway;Wnt signaling pathway
237	HBG079173	sf3b1;	sf3b1;Sf3b1	O57683;Q4QR12;Q7ZYA4	Splicing factor 3B subunit 1	NaN	NaN	-0.764651	1	NaN	0	NaN	-	-	146.21	cellular macromolecule metabolic process;cellular metabolic process;cellular nitrogen compound metabolic process;cellular process;macromolecule metabolic process;metabolic process;mRNA metabolic process;mRNA processing;nitrogen compound metabolic process;nucleic acid metabolic process;nucleobase-containing compound metabolic process;primary metabolic process;RNA metabolic process;RNA processing;R…		cell part;intracellular organelle part;intracellular part;macromolecular complex;nuclear part;organelle part;ribonucleoprotein complex;spliceosomal complex	Spliceosome
243	HBG052725	igf2bp3;igf2bp3;	igf2bp3-a;igf2bp3-b	O73932;O57526	Insulin-like growth factor 2 mRNA-binding protein 3-A;Insulin-like growth factor 2 mRNA-binding protein 3-B	NaN	NaN	-0.696921	1	NaN	0	NaN	-	-	65.642	biological regulation;biosynthetic process;cellular biosynthetic process;cellular macromolecule biosynthetic process;cellular macromolecule metabolic process;cellular metabolic process;cellular nitrogen compound metabolic process;cellular process;developmental process;establishment of localization;establishment of RNA localization;macromolecule biosynthetic process;macromolecule metabolic process…	binding;DNA binding;mRNA 3'-UTR binding;mRNA binding;nucleic acid binding;nucleotide binding;RNA binding	cell part;cytoplasmic part;endoplasmic reticulum;intracellular membrane-bounded organelle;intracellular organelle;intracellular part;macromolecular complex;membrane-bounded organelle;nucleus;organelle;ribonucleoprotein complex
261	HBG013015		LOC397864	Q505L4;P02537	Keratin-3, type I cytoskeletal 51 kDa	2.16304	NaN	NaN	1	NaN	0	NaN	-	-	51.704		structural molecule activity	cell part;cytoskeletal part;intermediate filament;intracellular organelle part;intracellular part;macromolecular complex;organelle part;protein complex
270		pam;pam;	pam-a;LOC397736;pam-b	P08478-2;P08478;Q6GMA5;P12890	Peptidyl-glycine alpha-amidating monooxygenase A;Peptidylglycine alpha-hydroxylating monooxygenase A;Peptidyl-alpha-hydroxyglycine alpha-amidating lyase A;Peptidyl-glycine alpha-amidating monooxygenase B;Peptidylglycine alpha-hydroxylating monooxygenase B;Peptidyl-alpha-hydroxyglycine alpha-amidating lyase B	NaN	NaN	0.670036	1	NaN	0	NaN	-	-	44.456	cellular metabolic process;cellular process;metabolic process;peptide metabolic process	amidine-lyase activity;binding;carbon-nitrogen lyase activity;catalytic activity;cation binding;copper ion binding;ion binding;lyase activity;metal ion binding;monooxygenase activity;oxidoreductase activity;oxidoreductase activity, acting on paired donors, with incorporation or reduction of molecular oxygen;oxidoreductase activity, acting on paired donors, with incorporation or reduction of molec…	cell part;cytoplasmic part;cytoplasmic vesicle membrane;cytoplasmic vesicle part;integral to membrane;intracellular organelle part;intracellular part;intrinsic to membrane;membrane;membrane part;organelle membrane;organelle part;transport vesicle membrane;vesicle membrane
310	HBG014652	mapk1;	mapk1	P26696	Mitogen-activated protein kinase 1	1.80576	NaN	NaN	1	NaN	0	NaN	-	-	41.256	apoptosis;biological regulation;cell cycle;cell death;cellular process;cellular response to stimulus;death;intracellular protein kinase cascade;intracellular signal transduction;MAPKKK cascade;programmed cell death;regulation of biological process;regulation of cellular process;response to chemical stimulus;response to endogenous stimulus;response to epidermal growth factor stimulus;response to g…	adenyl nucleotide binding;adenyl ribonucleotide binding;ATP binding;binding;catalytic activity;kinase activity;MAP kinase activity;molecular transducer activity;nucleotide binding;phosphotransferase activity, alcohol group as acceptor;protein kinase activity;protein serine/threonine kinase activity;purine nucleotide binding;purine ribonucleoside triphosphate binding;purine ribonucleotide binding;…	cell part;cytoplasm;cytoplasmic part;cytoskeletal part;intracellular membrane-bounded organelle;intracellular non-membrane-bounded organelle;intracellular organelle;intracellular organelle part;intracellular part;membrane-bounded organelle;microtubule organizing center;non-membrane-bounded organelle;nucleus;organelle;organelle part;spindle	Acute myeloid leukemia;Adherens junction;Aldosterone-regulated sodium reabsorption;Alzheimer's disease;Axon guidance;B cell receptor signaling pathway;Bladder cancer;Chagas disease (American trypanosomiasis);Chemokine signaling pathway;Chronic myeloid leukemia;Colorectal cancer;Dorso-ventral axis formation;Endometrial cancer;ErbB signaling pathway;Fc epsilon RI signaling pathway;Fc gamma R-mediat…
326	HBG063184		gnat	P38407	Guanine nucleotide-binding protein G(t) subunit alpha	NaN	NaN	-1.83779	1	NaN	0	NaN	-	-	39.81	biological regulation;cAMP-mediated signaling;cell surface receptor linked signaling pathway;cellular process;cellular response to stimulus;cyclic-nucleotide-mediated signaling;G-protein coupled receptor protein signaling pathway;G-protein signaling, coupled to cAMP nucleotide second messenger;G-protein signaling, coupled to cyclic nucleotide second messenger;intracellular signal transduction;mul…	binding;catalytic activity;cation binding;GTP binding;GTPase activity;guanyl nucleotide binding;guanyl ribonucleotide binding;hydrolase activity;hydrolase activity, acting on acid anhydrides;hydrolase activity, acting on acid anhydrides, in phosphorus-containing anhydrides;ion binding;metal ion binding;molecular transducer activity;nucleoside-triphosphatase activity;nucleotide binding;purine nucl…		Phototransduction
348	HBG006468	gap43;	gap43	P55860	Neuromodulin	NaN	NaN	0.409218	1	NaN	0	NaN	-	-	23.458	anatomical structure development;biological regulation;cell differentiation;cellular developmental process;cellular process;developmental process;nervous system development;regulation of biological process;regulation of growth;system development		cell junction;cell part;cell projection membrane;cell projection part;filopodium membrane;growth cone membrane;membrane part;plasma membrane part;synapse
368	HBG107404	tpm1;	tpm1	Q6IP24;Q01173	Tropomyosin alpha-1 chain	NaN	0.54477	NaN	1	NaN	0	NaN	-	-	32.634			cell part;cytoplasm;cytoskeleton;intracellular non-membrane-bounded organelle;intracellular organelle;intracellular part;non-membrane-bounded organelle;organelle	Cardiac muscle contraction;Dilated cardiomyopathy;Hypertrophic cardiomyopathy (HCM)
384	HBG003364		cryg1	Q06254	Gamma-crystallin-1	NaN	NaN	-0.622823	1	NaN	0	NaN	-	-	21.749		structural constituent of eye lens;structural molecule activity
385	HBG079483	ppm1l;	LOC494827	Q08AZ0;Q63ZI3	LOC494827 protein;LOC494827 protein (Fragment);	NaN	NaN	-0.463663	1	NaN	0	NaN	-	-	41.104	cellular macromolecule metabolic process;cellular metabolic process;cellular process;cellular protein metabolic process;dephosphorylation;macromolecule metabolic process;macromolecule modification;metabolic process;phosphate-containing compound metabolic process;phosphorus metabolic process;primary metabolic process;protein dephosphorylation;protein metabolic process;protein modification process	binding;catalytic activity;cation binding;hydrolase activity;hydrolase activity, acting on ester bonds;ion binding;metal ion binding;phosphatase activity;phosphoprotein phosphatase activity;phosphoric ester hydrolase activity;protein serine/threonine phosphatase activity
390	HBG082430	usp7;	LOC100158365	Q08B28	Ubiquitin carboxyl-terminal hydrolase	NaN	NaN	1.48707	1	NaN	0	NaN	-	-	61.736	catabolic process;cellular catabolic process;cellular macromolecule catabolic process;cellular macromolecule metabolic process;cellular metabolic process;cellular process;macromolecule catabolic process;macromolecule metabolic process;metabolic process;modification-dependent macromolecule catabolic process;modification-dependent protein catabolic process;primary metabolic process;protein metaboli…	catalytic activity;cysteine-type peptidase activity;hydrolase activity;hydrolase activity, acting on ester bonds;peptidase activity;peptidase activity, acting on L-amino acid peptides;thiolester hydrolase activity;ubiquitin thiolesterase activity
416	HBG009000	hmgb3;	hmgb3	Q1XCD9	High mobility group B3b protein (LOC734200 protein)	NaN	NaN	-0.615281	1	NaN	0	NaN	-	-	23.296
450	HBG000760	ndufs2;	MGC130896	Q32NR8	MGC130896 protein	0.169293	NaN	NaN	1	NaN	0	NaN	-	-	52.314		binding;catalytic activity;coenzyme binding;cofactor binding;NAD binding;nucleotide binding;oxidoreductase activity;oxidoreductase activity, acting on NADH or NADPH;quinone binding		Alzheimer's disease;Huntington's disease;Oxidative phosphorylation;Parkinson's disease
455	HBG075483	uchl1;	MGC132191	Q3B8B3	Ubiquitin carboxyl-terminal hydrolase (EC 3.4.19.12)	-0.178267	NaN	NaN	1	NaN	0	NaN	-	-	24.857	catabolic process;cellular catabolic process;cellular macromolecule catabolic process;cellular macromolecule metabolic process;cellular metabolic process;cellular process;macromolecule catabolic process;macromolecule metabolic process;metabolic process;modification-dependent macromolecule catabolic process;modification-dependent protein catabolic process;primary metabolic process;protein metaboli…	catalytic activity;hydrolase activity;hydrolase activity, acting on ester bonds;thiolester hydrolase activity;ubiquitin thiolesterase activity	cell part;intracellular	Parkinson's disease
466	HBG005483	sdhb;	sdhb	Q3B8J8	Succinate dehydrogenase [ubiquinone] iron-sulfur subunit, mitochondrial	1.43591	NaN	NaN	1	NaN	0	NaN	-	-	31.777	acetyl-CoA catabolic process;acetyl-CoA metabolic process;catabolic process;cellular catabolic process;cellular metabolic process;cellular process;coenzyme catabolic process;coenzyme metabolic process;cofactor catabolic process;cofactor metabolic process;electron transport chain;generation of precursor metabolites and energy;metabolic process;oxidation-reduction process;tricarboxylic acid cycle	2 iron, 2 sulfur cluster binding;3 iron, 4 sulfur cluster binding;4 iron, 4 sulfur cluster binding;binding;catalytic activity;cation binding;cofactor binding;electron carrier activity;ion binding;iron-sulfur cluster binding;metal cluster binding;metal ion binding;oxidoreductase activity;oxidoreductase activity, acting on the CH-CH group of donors;oxidoreductase activity, acting on the CH-CH group…	cell part;cytoplasmic part;fumarate reductase complex;intracellular organelle part;intracellular part;macromolecular complex;membrane part;mitochondrial membrane part;mitochondrial part;mitochondrial respiratory chain complex II;organelle part;protein complex;succinate dehydrogenase complex;succinate dehydrogenase complex (ubiquinone)	Alzheimer's disease;Citrate cycle (TCA cycle);Huntington's disease;Oxidative phosphorylation;Parkinson's disease
469	HBG003239	tbcb;	MGC132396	Q3KPK1	MGC132396 protein	NaN	-0.647749	NaN	1	NaN	0	NaN	-	-	27.522
473	HBG000966	basp1;	MGC132184	Q3KPN5	MGC132184 protein	0.588097	NaN	NaN	1	NaN	0	NaN	-	-	24.903
494	HBG051447	efna1;	LOC496064	Q5PPV9;Q3KQF7	LOC496064 protein (Fragment);LOC496064 protein;	NaN	0.0793843	NaN	1	NaN	0	NaN	-	-	23.76			cell part;membrane	Axon guidance
517	HBG065093	42623;	LOC495165	Q4KLU9;Q5XGQ7	LOC495165 protein;LOC495165 protein (Fragment);	0.952487	NaN	NaN	1	NaN	0	NaN	-	-	52.615	cell cycle;cellular process	binding;GTP binding;guanyl nucleotide binding;guanyl ribonucleotide binding;nucleotide binding;purine nucleotide binding;purine ribonucleoside triphosphate binding;purine ribonucleotide binding;ribonucleotide binding	cell cortex part;cell part;cytoplasmic part;cytoskeletal part;intracellular organelle part;intracellular part;macromolecular complex;organelle part;protein complex;septin complex
540	HBG002185	msn;ezr;	MGC114910;LOC733147;MGC82058	Q4V7Z2;Q9PT71;Q5HZ96;Q6AX84	MGC114910 protein;Moesin;LOC733147 protein (Fragment);MGC82058 protein	0.802663	NaN	NaN	1	NaN	0	NaN	-	-	68.133			cell part;cytoplasm;cytoskeleton;extrinsic to membrane;intracellular non-membrane-bounded organelle;intracellular organelle;intracellular part;membrane part;non-membrane-bounded organelle;organelle	Gastric acid secretion;Leukocyte transendothelial migration;Measles;Pathogenic Escherichia coli infection;Regulation of actin cytoskeleton
574	HBG000806	crmp1;	MGC115310	Q566H1	MGC115310 protein	0.347089	NaN	NaN	1	NaN	0	NaN	-	-	66.81	catabolic process;cellular aromatic compound metabolic process;cellular catabolic process;cellular metabolic process;cellular nitrogen compound catabolic process;cellular nitrogen compound metabolic process;cellular process;heterocycle catabolic process;heterocycle metabolic process;metabolic process;nitrogen compound metabolic process;nucleobase catabolic process;nucleobase metabolic process;nuc…	catalytic activity;hydrolase activity;hydrolase activity, acting on carbon-nitrogen (but not peptide) bonds;hydrolase activity, acting on carbon-nitrogen (but not peptide) bonds, in cyclic amides	cell part;cytoplasm;intracellular part
579	HBG052685	nucb2;	LOC445873	Q6AZN1;Q569U2	LOC445873 protein (Fragment);LOC445873 protein;	NaN	-2.46447	NaN	1	NaN	0	NaN	-	-	53.202		binding;calcium ion binding;cation binding;ion binding;metal ion binding
589	HBG002388	blmh;	MGC85088	Q5BL86	MGC85088 protein	NaN	NaN	-0.327083	1	NaN	0	NaN	-	-	52.318	macromolecule metabolic process;metabolic process;primary metabolic process;protein metabolic process;proteolysis	catalytic activity;cysteine-type endopeptidase activity;cysteine-type peptidase activity;endopeptidase activity;hydrolase activity;peptidase activity;peptidase activity, acting on L-amino acid peptides
620	HBG000450	ndufs3;	LOC495365;LOC496233	Q5U555;Q5M7D5	LOC495365 protein;LOC496233 protein;	NaN	NaN	0.958232	1	NaN	0	NaN	-	-	28.585		catalytic activity;NADH dehydrogenase (quinone) activity;NADH dehydrogenase (ubiquinone) activity;NADH dehydrogenase activity;oxidoreductase activity;oxidoreductase activity, acting on NADH or NADPH;oxidoreductase activity, acting on NADH or NADPH, quinone or similar compound as acceptor		Alzheimer's disease;Huntington's disease;Oxidative phosphorylation;Parkinson's disease
650	HBG052157		LOC100101274	Q5U4L0;Q6GR52	LOC100101274 protein;Uncharacterized protein;	-1.37367	NaN	NaN	1	NaN	0	NaN	-	-	35.282
661	HBG028551	vapb;	LOC495400	Q5U511	LOC495400 protein	0.846413	NaN	NaN	1	NaN	0	NaN	-	-	27.351	biological regulation;cellular process;cellular response to chemical stimulus;cellular response to organic substance;cellular response to stimulus;cellular response to stress;cellular response to topologically incorrect protein;cellular response to unfolded protein;endoplasmic reticulum unfolded protein response;ER-nucleus signaling pathway;interaction with host;interspecies interaction between o…	beta-tubulin binding;binding;cytoskeletal protein binding;enzyme binding;identical protein binding;protein binding;protein dimerization activity;protein heterodimerization activity;protein homodimerization activity;structural molecule activity;tubulin binding	cell part;cytoplasmic part;endoplasmic reticulum membrane;endoplasmic reticulum part;Golgi apparatus;intracellular membrane-bounded organelle;intracellular organelle;intracellular organelle part;intracellular part;membrane;membrane part;membrane-bounded organelle;organelle;organelle membrane;organelle part
665	HBG054452	sf3a3;	LOC495359	Q5U561	LOC495359 protein	NaN	-2.27421	NaN	1	NaN	0	NaN	-	-	58.753		binding;cation binding;ion binding;metal ion binding;nucleic acid binding;transition metal ion binding;zinc ion binding	cell part;intracellular membrane-bounded organelle;intracellular organelle;intracellular part;membrane-bounded organelle;nucleus;organelle	Spliceosome
667	HBG054148	scg2;	LOC397939	Q91846;Q5U578	Secretogranin II (Fragment);LOC397939 protein;	NaN	NaN	-0.264317	1	NaN	0	NaN	-	-	69.078			cell part;cytoplasmic membrane-bounded vesicle;cytoplasmic part;cytoplasmic vesicle;intracellular membrane-bounded organelle;intracellular organelle;intracellular part;membrane-bounded organelle;membrane-bounded vesicle;organelle;stored secretory granule;vesicle
699	HBG002470	atp6v1c1;	atp6v1c1	Q5XH14	V-type proton ATPase subunit C 1	-2.28725	NaN	NaN	1	NaN	0	NaN	-	-	43.994	ATP hydrolysis coupled proton transport;cation transport;cellular process;energy coupled proton transport, against electrochemical gradient;establishment of localization;hydrogen transport;ion transmembrane transport;ion transport;monovalent inorganic cation transport;proton transport;transmembrane transport;transport	cation transmembrane transporter activity;hydrogen ion transmembrane transporter activity;inorganic cation transmembrane transporter activity;ion transmembrane transporter activity;monovalent inorganic cation transmembrane transporter activity;substrate-specific transmembrane transporter activity;substrate-specific transporter activity;transmembrane transporter activity;transporter activity	cell part;macromolecular complex;membrane part;protein complex;proton-transporting two-sector ATPase complex, catalytic domain;proton-transporting V-type ATPase, V1 domain	Collecting duct acid secretion;Epithelial cell signaling in Helicobacter pylori infection;Oxidative phosphorylation;Phagosome;Rheumatoid arthritis;Vibrio cholerae infection
705		igfbp2;	igfbp2	Q5XHC5	Insulin-like growth factor-binding protein 2	NaN	NaN	-0.265501	1	NaN	0	NaN	-	-	30.592	biological regulation;developmental process;multicellular organismal development;multicellular organismal process;regulation of biological process;regulation of cell growth;regulation of cellular component organization;regulation of cellular process;regulation of growth;regulation of insulin-like growth factor receptor signaling pathway;regulation of response to stimulus;regulation of signal tran…	binding;growth factor binding;insulin-like growth factor binding;insulin-like growth factor I binding;insulin-like growth factor II binding;protein binding	extracellular region
751	HBG003364	cryba1;	LOC494645	Q640Y9	LOC494645 protein	NaN	NaN	-0.838635	1	NaN	0	NaN	-	-	23.284
764	HBG059513	tars;	MGC86352	Q642N9	MGC86352 protein	2.22126	NaN	NaN	1	NaN	0	NaN	-	-	82.88	amine metabolic process;amino acid activation;carboxylic acid metabolic process;cellular amine metabolic process;cellular amino acid metabolic process;cellular ketone metabolic process;cellular macromolecule metabolic process;cellular metabolic process;cellular nitrogen compound metabolic process;cellular process;macromolecule metabolic process;metabolic process;ncRNA metabolic process;nitrogen c…	adenyl nucleotide binding;adenyl ribonucleotide binding;aminoacyl-tRNA ligase activity;ATP binding;binding;catalytic activity;ligase activity;ligase activity, forming aminoacyl-tRNA and related compounds;ligase activity, forming carbon-oxygen bonds;nucleotide binding;purine nucleotide binding;purine ribonucleoside triphosphate binding;purine ribonucleotide binding;ribonucleotide binding;threonine…	cell part;cytoplasm;intracellular part	Aminoacyl-tRNA biosynthesis
781	HBG055937	ddah2;	MGC84290;MGC85472	Q66IV9;Q66KS7	MGC84290 protein;MGC85472 protein;	-0.966043	NaN	NaN	1	NaN	0	NaN	-	-	29.846		catalytic activity;hydrolase activity;hydrolase activity, acting on carbon-nitrogen (but not peptide) bonds;hydrolase activity, acting on carbon-nitrogen (but not peptide) bonds, in linear amidines	cell part;cytoplasm;intracellular part
788	HBG063184	gnaq;	gnaq-A	Q66IZ8	Gnaq-A protein	NaN	NaN	0.467802	1	NaN	0	NaN	-	-	42.206	biological regulation;cell surface receptor linked signaling pathway;cellular process;cellular response to stimulus;G-protein coupled receptor protein signaling pathway;regulation of biological process;regulation of cellular process;response to stimulus;signal transduction	binding;catalytic activity;GTP binding;GTPase activity;guanyl nucleotide binding;guanyl ribonucleotide binding;hydrolase activity;hydrolase activity, acting on acid anhydrides;hydrolase activity, acting on acid anhydrides, in phosphorus-containing anhydrides;molecular transducer activity;nucleoside-triphosphatase activity;nucleotide binding;purine nucleotide binding;purine ribonucleoside triphosp…		African trypanosomiasis;Alzheimer's disease;Amoebiasis;Calcium signaling pathway;Chagas disease (American trypanosomiasis);Endocrine and other factor-regulated calcium reabsorption;Gap junction;Gastric acid secretion;GnRH signaling pathway;Huntington's disease;Long-term depression;Long-term potentiation;Melanogenesis;Pancreatic secretion;Phototransduction - fly;Salivary secretion;Vascular smooth …
791	HBG051323	dctn2;	dctn2-a	Q66J30	Dynactin subunit 2-A	0.687946	NaN	NaN	1	NaN	0	NaN	-	-	44.737	cellular process;microtubule-based process	catalytic activity;hydrolase activity;hydrolase activity, acting on acid anhydrides;hydrolase activity, acting on acid anhydrides, in phosphorus-containing anhydrides;motor activity;nucleoside-triphosphatase activity;pyrophosphatase activity	cell part;cytoplasm;cytoplasmic part;cytoskeletal part;dynactin complex;dynein complex;intracellular organelle part;intracellular part;macromolecular complex;membrane;microtubule;microtubule associated complex;microtubule organizing center;organelle;organelle part;protein complex;vesicle	Huntington's disease;Vasopressin-regulated water reabsorption
811	HBG006850	epyc;	MGC85488	Q66KS3	MGC85488 protein	NaN	NaN	-0.1096	1	NaN	0	NaN	-	-	36.042
817	HBG001013	rpl38;	MGC85404	Q66KV2	MGC85404 protein	0.0746512	NaN	NaN	1	NaN	0	NaN	-	-	8.2058	biosynthetic process;cellular biosynthetic process;cellular macromolecule biosynthetic process;cellular macromolecule metabolic process;cellular metabolic process;cellular process;cellular protein metabolic process;macromolecule biosynthetic process;macromolecule metabolic process;metabolic process;primary metabolic process;protein metabolic process;translation	structural constituent of ribosome;structural molecule activity	cell part;cytoplasmic part;intracellular non-membrane-bounded organelle;intracellular organelle;intracellular part;macromolecular complex;non-membrane-bounded organelle;organelle;ribonucleoprotein complex;ribosome	Ribosome
861	HBG050936		chchd6-a	Q6AX41	Coiled-coil-helix-coiled-coil-helix domain-containing protein 6A, mitochondrial	NaN	NaN	2.02015	1	NaN	0	NaN	-	-	29.366	cellular component organization;cellular component organization at cellular level;cellular component organization or biogenesis;cellular component organization or biogenesis at cellular level;cellular membrane organization;cellular process;cellular response to stimulus;cellular response to stress;cristae formation;inner mitochondrial membrane organization;membrane organization;mitochondrial membr…		cell part;cytoplasmic part;intracellular organelle part;intracellular part;membrane;mitochondrial inner membrane;mitochondrial membrane;mitochondrial part;organelle inner membrane;organelle membrane;organelle part
882	HBG079147	rps26;	MGC86356	Q6AZL7	MGC86356 protein	1.08913	NaN	NaN	1	NaN	0	NaN	-	-	13.093	biosynthetic process;cellular biosynthetic process;cellular macromolecule biosynthetic process;cellular macromolecule metabolic process;cellular metabolic process;cellular process;cellular protein metabolic process;macromolecule biosynthetic process;macromolecule metabolic process;metabolic process;primary metabolic process;protein metabolic process;translation	structural constituent of ribosome;structural molecule activity	cell part;cytoplasmic part;intracellular non-membrane-bounded organelle;intracellular organelle;intracellular part;macromolecular complex;non-membrane-bounded organelle;organelle;ribonucleoprotein complex;ribosome	Ribosome
889	HBG107480	srsf7;	MGC78845;MGC81677	Q6AZV4;Q6AZT1	MGC78845 protein;MGC81677 protein;	NaN	0.388369	NaN	1	NaN	0	NaN	-	-	25.58		binding;cation binding;ion binding;metal ion binding;nucleic acid binding;nucleotide binding;transition metal ion binding;zinc ion binding		Spliceosome
894	HBG000109	psmc5;	psmc5	Q6AZU7;Q6GQB7;P46470	26S protease regulatory subunit 8	-0.064796	NaN	NaN	1	NaN	0	NaN	-	-	46.479	catabolic process;cellular catabolic process;cellular macromolecule catabolic process;cellular macromolecule metabolic process;cellular metabolic process;cellular process;macromolecule catabolic process;macromolecule metabolic process;metabolic process;modification-dependent macromolecule catabolic process;modification-dependent protein catabolic process;primary metabolic process;proteasomal prot…	adenyl nucleotide binding;adenyl ribonucleotide binding;ATP binding;binding;catalytic activity;G-protein-coupled receptor binding;hormone receptor binding;hydrolase activity;hydrolase activity, acting on acid anhydrides;hydrolase activity, acting on acid anhydrides, in phosphorus-containing anhydrides;nucleoside-triphosphatase activity;nucleotide binding;peptide hormone receptor binding;protein b…	cell part;cytoplasm;intracellular membrane-bounded organelle;intracellular organelle;intracellular part;macromolecular complex;membrane-bounded organelle;nucleus;organelle;proteasome accessory complex;proteasome complex;protein complex	Proteasome
902	HBG005540	p3h4;	MGC82985	Q6DCG5	MGC82985 protein	NaN	NaN	0.348501	1	NaN	0	NaN	-	-	50.101
905	HBG051665	fstl1;	FSTL1	Q6DCL2	FSTL1 protein	NaN	0.476257	NaN	1	NaN	0	NaN	-	-	33.8		binding;calcium ion binding;cation binding;ion binding;metal ion binding
909	HBG107306		LOC398555	Q6DCP2;Q7ZWZ1	Tetraspanin;Tetraspanin (Fragment);	NaN	-1.97351	NaN	1	NaN	0	NaN	-	-	26.119			cell part;integral to membrane;intrinsic to membrane;membrane part	Lysosome
955	HBG017739	rph3a;	rph3a-prov	Q6DDV6	Rph3a-prov protein	1.13347	NaN	NaN	1	NaN	0	NaN	-	-	77.711	establishment of localization;establishment of localization in cell;establishment of protein localization;intracellular protein transport;intracellular transport;protein transport;transport	binding;cation binding;ion binding;metal ion binding;transition metal ion binding;transporter activity;zinc ion binding	cell part;clathrin-coated vesicle;coated vesicle;cytoplasmic membrane-bounded vesicle;cytoplasmic part;cytoplasmic vesicle;intracellular membrane-bounded organelle;intracellular organelle;intracellular part;membrane;membrane-bounded organelle;membrane-bounded vesicle;organelle;synapse part;synaptic vesicle;vesicle
973	HBG004457	phb2;	MGC79025	Q6DEB3	MGC79025 protein	1.98907	NaN	NaN	1	NaN	0	NaN	-	-	33.354			cell part;membrane
981	HBG002345	mpst;	tst-prov;mpst	Q6DFI3;Q0VGW5	Sulfurtransferase	-2.57705	NaN	NaN	1	NaN	0	NaN	-	-	33.707		catalytic activity;sulfurtransferase activity;thiosulfate sulfurtransferase activity;transferase activity;transferase activity, transferring sulfur-containing groups		Cysteine and methionine metabolism;Sulfur relay system
987	HBG007211	g3bp2;	MGC81268	Q6DFK7	MGC81268 protein	NaN	0.390419	NaN	1	NaN	0	NaN	-	-	54.362	establishment of localization;transport	binding;nucleic acid binding;nucleotide binding	cell part;intracellular
990	HBG050661	bcap31;	bcap31	Q6DFT8	Bcap31 protein (Bcap31-prov protein)	-4.3963	NaN	NaN	1	NaN	0	NaN	-	-	27.873	establishment of localization;establishment of localization in cell;establishment of protein localization;intracellular protein transport;intracellular transport;protein transport;transport		cell part;cytoplasmic part;endoplasmic reticulum;integral to membrane;intracellular membrane-bounded organelle;intracellular organelle;intracellular part;intrinsic to membrane;membrane part;membrane-bounded organelle;organelle
992	HBG052591	ndrg4;	ndrg4-b	Q6DJD3	Protein NDRG4-B	NaN	NaN	-0.990359	1	NaN	0	NaN	-	-	40.557			cell part;cytoplasmic part;cytosol;intracellular part
1004	HBG054579	rps25;	MGC82151	Q6DJJ1	MGC82151 protein	0.007598	NaN	NaN	1	NaN	0	NaN	-	-	13.829				Ribosome
1011	HBG005556	ech1;	MGC81911	Q6DJP2	MGC81911 protein	0.0918019	NaN	NaN	1	NaN	0	NaN	-	-	31.474		catalytic activity		Peroxisome
1012	HBG017293			Q6DJQ0	Uncharacterized protein	NaN	1.65007	NaN	1	NaN	0	NaN	-	-	17.19	biosynthetic process;cellular biosynthetic process;cellular macromolecule biosynthetic process;cellular macromolecule metabolic process;cellular metabolic process;cellular process;cellular protein metabolic process;macromolecule biosynthetic process;macromolecule metabolic process;metabolic process;primary metabolic process;protein metabolic process;translation	structural constituent of ribosome;structural molecule activity	cell part;intracellular organelle part;intracellular part;large ribosomal subunit;macromolecular complex;organelle part;ribonucleoprotein complex
1029	HBG000260		MGC84462	Q6GLN6	MGC84462 protein	NaN	0.0631942	NaN	1	NaN	0	NaN	-	-	21.401				Lysosome
1030	HBG016052	bgn;	MGC84390	Q6GLQ6	MGC84390 protein	NaN	NaN	-0.0664212	1	NaN	0	NaN	-	-	41.487
1038			alyref-b	Q6GLW1	THO complex subunit 4-B	NaN	0.796027	NaN	1	NaN	0	NaN	-	-	27.233	cellular macromolecule metabolic process;cellular metabolic process;cellular nitrogen compound metabolic process;cellular process;establishment of localization;establishment of RNA localization;macromolecule metabolic process;metabolic process;mRNA metabolic process;mRNA processing;mRNA transport;nitrogen compound metabolic process;nucleic acid metabolic process;nucleic acid transport;nucleobase-…	binding;nucleic acid binding;nucleotide binding;RNA binding	cell part;cytoplasm;intracellular organelle part;intracellular part;nuclear body;nuclear part;nuclear speck;nucleoplasm part;organelle part	mRNA surveillance pathway;RNA transport;Spliceosome
1052		scamp5;scamp5;	scamp5-a;scamp5-b	Q6GPA8;Q6GM42	Secretory carrier-associated membrane protein 5A;Secretory carrier-associated membrane protein 5B	-2.09665	NaN	NaN	1	NaN	0	NaN	-	-	26.073	biological regulation;cellular process;establishment of localization;establishment of localization in cell;establishment of protein localization;exocytosis;positive regulation of biological process;positive regulation of calcium ion-dependent exocytosis;positive regulation of cellular process;positive regulation of cytokine secretion;positive regulation of exocytosis;positive regulation of protei…		cell junction;cell part;clathrin coated vesicle membrane;coated vesicle membrane;cytoplasmic part;cytoplasmic vesicle membrane;cytoplasmic vesicle part;endosomal part;endosome membrane;Golgi apparatus part;Golgi membrane;integral to membrane;intracellular organelle part;intracellular part;intrinsic to membrane;membrane;membrane part;organelle membrane;organelle part;plasma membrane;recycling endo…
1059	HBG000634		MGC68458	Q6GM94;Q6P701	MGC68458 protein;MGC68458 protein;	0.205815	NaN	NaN	1	NaN	0	NaN	-	-	56.316	amine metabolic process;carboxylic acid metabolic process;cellular amine metabolic process;cellular amino acid metabolic process;cellular ketone metabolic process;cellular metabolic process;cellular nitrogen compound metabolic process;cellular process;gamma-aminobutyric acid metabolic process;metabolic process;nitrogen compound metabolic process;organic acid metabolic process;oxoacid metabolic pr…	4-aminobutyrate transaminase activity;binding;catalytic activity;cofactor binding;pyridoxal phosphate binding;transaminase activity;transferase activity;transferase activity, transferring nitrogenous groups;vitamin B6 binding;vitamin binding		Alanine, aspartate and glutamate metabolism;beta-Alanine metabolism;Butanoate metabolism;Propanoate metabolism;Valine, leucine and isoleucine degradation
1070	HBG003112		acat1-b	Q6GN02	Acetyl-CoA acetyltransferase B, mitochondrial	-0.922187	NaN	NaN	1	NaN	0	NaN	-	-	44.072		acetyl-CoA C-acetyltransferase activity;acetyl-CoA C-acyltransferase activity;acetyltransferase activity;binding;C-acetyltransferase activity;C-acyltransferase activity;catalytic activity;cation binding;ion binding;metal ion binding;transferase activity;transferase activity, transferring acyl groups;transferase activity, transferring acyl groups other than amino-acyl groups	cell part;cytoplasmic part;intracellular membrane-bounded organelle;intracellular organelle;intracellular part;membrane-bounded organelle;mitochondrion;organelle	Benzoate degradation;Butanoate metabolism;Carbon fixation pathways in prokaryotes;Fatty acid metabolism;Glyoxylate and dicarboxylate metabolism;Lysine degradation;Propanoate metabolism;Pyruvate metabolism;Synthesis and degradation of ketone bodies;Terpenoid backbone biosynthesis;Tryptophan metabolism;Two-component system;Valine, leucine and isoleucine degradation
1074	HBG000319		MGC83035	Q6GN46	MGC83035 protein	NaN	-0.390094	NaN	1	NaN	0	NaN	-	-	19.79
1083	HBG002466	vat1;	MGC82953	Q6GN87	MGC82953 protein	0.436793	NaN	NaN	1	NaN	0	NaN	-	-	48.643		binding;catalytic activity;cation binding;ion binding;metal ion binding;oxidoreductase activity;transition metal ion binding;zinc ion binding
1096	HBG097586	bcam;	MGC81012	Q6GNL9	MGC81012 protein	NaN	0.921239	NaN	1	NaN	0	NaN	-	-	65.932			cell part;integral to membrane;intrinsic to membrane;membrane part
1114	HBG051446	efhd1;	MGC80733	Q6GP23	MGC80733 protein	NaN	-0.50953	NaN	1	NaN	0	NaN	-	-	26.416		binding;calcium ion binding;cation binding;ion binding;metal ion binding
1151	HBG000815	psmb2;	psmb2	Q6GQ40	Proteasome subunit beta type	0.610301	NaN	NaN	1	NaN	0	NaN	-	-	22.609	macromolecule metabolic process;metabolic process;primary metabolic process;protein metabolic process;proteolysis;proteolysis involved in cellular protein catabolic process	catalytic activity;endopeptidase activity;hydrolase activity;peptidase activity;peptidase activity, acting on L-amino acid peptides;threonine-type endopeptidase activity;threonine-type peptidase activity	cell part;cytoplasm;intracellular membrane-bounded organelle;intracellular organelle;intracellular part;macromolecular complex;membrane-bounded organelle;nucleus;organelle;proteasome core complex;protein complex	Proteasome
1156	HBG065806	ahsa1;	MGC80312	Q6GQ65	MGC80312 protein	NaN	NaN	1.4523	1	NaN	0	NaN	-	-	37.956	biological regulation;positive regulation of ATPase activity;positive regulation of catalytic activity;positive regulation of hydrolase activity;positive regulation of molecular function;regulation of ATPase activity;regulation of biological process;regulation of catabolic process;regulation of catalytic activity;regulation of cellular catabolic process;regulation of cellular metabolic process;re…	ATPase activator activity;ATPase regulator activity;enzyme activator activity;enzyme regulator activity;nucleoside-triphosphatase regulator activity
1182	HBG002295	srsf4;unnamed;	MGC83263;MGC52712	Q6GQZ2;Q7ZXX0	MGC83263 protein;MGC52712 protein;	NaN	NaN	1.19094	1	NaN	0	NaN	-	-	29.284		binding;nucleic acid binding;nucleotide binding		Spliceosome
1197	HBG061667	s100a11;	s100a11	Q6I803	Calcium-binding protein p26olf (LOC443554 protein)	1.84871	NaN	NaN	1	NaN	0	NaN	-	-	24.945		binding;calcium ion binding;cation binding;ion binding;metal ion binding
1198	HBG000838	rtn1;	rtn1-a	Q6IFY7	Reticulon-1-A	0.400737	NaN	NaN	1	NaN	0	NaN	-	-	23.629			cell part;cytoplasmic part;endoplasmic reticulum membrane;endoplasmic reticulum part;integral to membrane;intracellular membrane-bounded organelle;intracellular organelle;intracellular organelle part;intracellular part;intrinsic to membrane;membrane;membrane part;membrane-bounded organelle;nucleus;organelle;organelle membrane;organelle part
1201	HBG004224	amph;	MGC83546	Q6INB9	MGC83546 protein	-0.571885	NaN	NaN	1	NaN	0	NaN	-	-	74.492			cell part;cytoplasm;intracellular part	Fc gamma R-mediated phagocytosis
1208	HBG053236	rbbp4;	rbbp4-b	Q6INH0	Histone-binding protein RBBP4-B	NaN	-2.12621	NaN	1	NaN	0	NaN	-	-	47.638	biological regulation;biosynthetic process;cell cycle;cellular biosynthetic process;cellular component assembly;cellular component assembly at cellular level;cellular component organization;cellular component organization at cellular level;cellular component organization or biogenesis;cellular component organization or biogenesis at cellular level;cellular macromolecule biosynthetic process;cellu…		CAF-1 complex;cell part;chromatin assembly complex;ESC/E(Z) complex;histone methyltransferase complex;intracellular organelle part;intracellular part;macromolecular complex;methyltransferase complex;nuclear part;nucleoplasm part;organelle part;PcG protein complex;protein complex
1232	HBG108179	ncs1;	ncs1;MGC78985	Q91614;Q6IP34	Neuronal calcium sensor 1	NaN	-0.081733	NaN	1	NaN	0	NaN	-	-	21.924	biological regulation;regulation of biological process;regulation of cell development;regulation of cell differentiation;regulation of cell projection organization;regulation of cellular component organization;regulation of cellular process;regulation of developmental process;regulation of multicellular organismal development;regulation of multicellular organismal process;regulation of nervous sy…	binding;calcium channel activity;calcium ion binding;cation binding;cation channel activity;cation transmembrane transporter activity;channel activity;gated channel activity;ion binding;ion channel activity;ion transmembrane transporter activity;metal ion binding;passive transmembrane transporter activity;substrate-specific channel activity;substrate-specific transmembrane transporter activity;su…	cell part;membrane
1234	HBG062155	slc44a2;	slc44a2	Q6IP59	Choline transporter-like protein 2	NaN	NaN	2.03185	1	NaN	0	NaN	-	-	80.692	establishment of localization;transport		cell part;integral to membrane;intrinsic to membrane;membrane part
1264	HBG000897	polr2c;	MGC81245	Q6IRR3	MGC81245 protein	NaN	NaN	3.1036	1	NaN	0	NaN	-	-	31.335	biosynthetic process;cellular biosynthetic process;cellular macromolecule biosynthetic process;cellular macromolecule metabolic process;cellular metabolic process;cellular nitrogen compound metabolic process;cellular process;macromolecule biosynthetic process;macromolecule metabolic process;metabolic process;nitrogen compound metabolic process;nucleic acid metabolic process;nucleobase-containing …	binding;catalytic activity;DNA binding;DNA-directed RNA polymerase activity;nucleic acid binding;nucleotidyltransferase activity;RNA polymerase activity;transferase activity;transferase activity, transferring phosphorus-containing groups		Huntington's disease;Purine metabolism;Pyrimidine metabolism;RNA polymerase
1273	HBG051624		MGC83716	Q6NRL7	MGC83716 protein	-0.871829	NaN	NaN	1	NaN	0	NaN	-	-	50.328	cellular macromolecule metabolic process;cellular metabolic process;cellular process;cellular protein metabolic process;macromolecule metabolic process;metabolic process;primary metabolic process;protein folding;protein metabolic process
1274	HBG000834	srm;	MGC83147	Q6NRP7	MGC83147 protein	-0.650858	NaN	NaN	1	NaN	0	NaN	-	-	32.851	metabolic process	catalytic activity;transferase activity		Arginine and proline metabolism;beta-Alanine metabolism;Cysteine and methionine metabolism;Glutathione metabolism
1279	HBG000618	snx1;	MGC82200	Q6NRS4	MGC82200 protein	3.35936	NaN	NaN	1	NaN	0	NaN	-	-	58.598	cell communication;cellular process;establishment of localization;establishment of localization in cell;establishment of protein localization;intracellular protein transport;intracellular transport;protein transport;transport	binding;lipid binding;phosphatidylinositol binding;phospholipid binding;protein transporter activity;substrate-specific transporter activity;transporter activity
1353	HBG002259	lipg;	MGC69106	Q6P9H9	MGC69106 protein	NaN	NaN	0.0428785	1	NaN	0	NaN	-	-	56.444	lipid metabolic process;metabolic process;primary metabolic process	carboxylic ester hydrolase activity;catalytic activity;hydrolase activity;hydrolase activity, acting on ester bonds;lipase activity;lipoprotein lipase activity	extracellular region	Glycerolipid metabolism
[truncated: 35 more rows]
